# Supplementary material for: TCF3 Regulates the Proliferation and Apoptosis of Human Spermatogonial Stem Cells by Targeting PODXL
Source: Front Cell Dev Biol. 2021 Aug 6;9:695545. doi: 10.3389/fcell.2021.695545 (PMC8377737; doi:10.3389/fcell.2021.695545)
Supplement: Supplementary file 2 [file Data_Sheet_1.xls]

Ensembl Gene ID	NC-siRNA-1_count	NC-siRNA-2_count	NC-siRNA-3_count	TCF3-siRNA1_count	TCF3-siRNA2_count	TCF3-siRNA3_count	NC-siRNA-1_fpkm	NC-siRNA-2_fpkm	NC-siRNA-3_fpkm	TCF3-siRNA1_fpkm	TCF3-siRNA2_fpkm	TCF3-siRNA3_fpkm	NC-siRNA_mean	TCF3-siRNA_mean	log2(fc)	PValue	FDR	SYMBOL	KEGG_A_class	KEGG_B_class	Pathway	K_ID	GO Component	GO Function	GO Process
ENSG00000243708	35	31	20	0	0	0	0.45	0.41	0.3	0	0	0	0.386666667	0.001	-8.594946589	9.78E-09	4.83E-08	PLA2G4B	-	-	-	-	GO:0005737//cytoplasm	GO:0004620//phospholipase activity;GO:0004623//phospholipase A2 activity;GO:0005509//calcium ion binding;GO:0016787//hydrolase activity;GO:0046872//metal ion binding	GO:0006629//lipid metabolic process;GO:0009395//phospholipid catabolic process;GO:0016042//lipid catabolic process
ENSG00000171487	4	7	3	0	0	0	0.04	0.08	0.04	0	0	0	0.053333333	0.001	-5.736965594	0.004897732	0.011208055	NLRP5	-	-	-	-	GO:0005634//nucleus;GO:0005730//nucleolus;GO:0005737//cytoplasm;GO:0005739//mitochondrion;GO:0005829//cytosol;GO:0005938//cell cortex;GO:0032991//macromolecular complex;GO:0045179//apical cortex	GO:0000166//nucleotide binding;GO:0005515//protein binding;GO:0005524//ATP binding	GO:0001701//in utero embryonic development;GO:0007566//embryo implantation;GO:0009566//fertilization;GO:0009887//organ morphogenesis;GO:0031647//regulation of protein stability;GO:0034613//cellular protein localization;GO:0034622//cellular macromolecular complex assembly;GO:0043487//regulation of RNA stability
ENSG00000101955	3	14	4	1	0	0	0.04	0.36	0.11	0.02	0	0	0.17	0.006666667	-4.672425342	0.005001924	0.01141861	SRPX	-	-	-	-	GO:0005776//autophagosome;GO:0005783//endoplasmic reticulum	GO:0005515//protein binding	GO:0001845//phagolysosome assembly;GO:0006914//autophagy;GO:0034976//response to endoplasmic reticulum stress;GO:0060244//negative regulation of cell proliferation involved in contact inhibition;GO:2001241//positive regulation of extrinsic apoptotic signaling pathway in absence of ligand
ENSG00000171819	5076	5042	4723	168	192	233	84.38	88.03	91.05	3.39	4.11	4.37	87.82	3.956666667	-4.4721921	0	0	ANGPTL7	-	-	-	-	GO:0005575//cellular_component;GO:0005576//extracellular region	-	-
ENSG00000113889	8	8	5	0	0	1	0.14	0.14	0.1	0	0	0.02	0.126666667	0.006666667	-4.247927513	0.003933151	0.009190019	KNG1	Organismal Systems	Immune system	ko04610//Complement and coagulation cascades	K03898	GO:0005576//extracellular region;GO:0005615//extracellular space;GO:0005623//cell	GO:0004866//endopeptidase inhibitor activity;GO:0004869//cysteine-type endopeptidase inhibitor activity;GO:0005102//receptor binding;GO:0030414//peptidase inhibitor activity	GO:0006954//inflammatory response;GO:0007204//positive regulation of cytosolic calcium ion concentration;GO:0007596//blood coagulation;GO:0007599//hemostasis;GO:0010466//negative regulation of peptidase activity;GO:0010951//negative regulation of endopeptidase activity;GO:0030195//negative regulation of blood coagulation;GO:0042311//vasodilation
ENSG00000000971	41	52	38	1	2	4	0.35	0.45	0.37	0.01	0.02	0.04	0.39	0.023333333	-4.063009798	1.16E-10	6.83E-10	CFH	Organismal Systems;Human Diseases	Immune system;Infectious diseases	ko04610//Complement and coagulation cascades;ko05150//Staphylococcus aureus infection	K04004;K04004	GO:0005576//extracellular region;GO:0005615//extracellular space;GO:0005634//nucleus;GO:0005737//cytoplasm;GO:0005886//plasma membrane	GO:0001851//complement component C3b binding;GO:0005515//protein binding;GO:0008201//heparin binding;GO:0043395//heparan sulfate proteoglycan binding	GO:0002376//immune system process;GO:0006956//complement activation;GO:0006957//complement activation, alternative pathway;GO:0030449//regulation of complement activation;GO:0045087//innate immune response;GO:0045919//positive regulation of cytolysis;GO:1903659//regulation of complement-dependent cytotoxicity
ENSG00000099937	83	79	64	7	2	7	1.41	1.37	1.23	0.15	0.05	0.14	1.336666667	0.113333333	-3.559995585	3.81E-17	3.55E-16	SERPIND1	Organismal Systems	Immune system	ko04610//Complement and coagulation cascades	K03912	GO:0005615//extracellular space	GO:0004867//serine-type endopeptidase inhibitor activity;GO:0008201//heparin binding;GO:0030414//peptidase inhibitor activity	GO:0007596//blood coagulation;GO:0007599//hemostasis;GO:0010466//negative regulation of peptidase activity;GO:0010951//negative regulation of endopeptidase activity
ENSG00000198881	11	11	17	1	2	1	0.31	0.33	0.56	0.03	0.07	0.03	0.4	0.043333333	-3.206450877	0.000618335	0.001674351	ASB12	-	-	-	-	GO:0000151//ubiquitin ligase complex	GO:0005515//protein binding;GO:0061630//ubiquitin protein ligase activity	GO:0016567//protein ubiquitination
ENSG00000172543	71	69	66	5	11	5	2.05	2.09	2.21	0.18	0.41	0.16	2.116666667	0.25	-3.081794091	1.00E-14	7.93E-14	CTSW	-	-	-	-	GO:0005615//extracellular space;GO:0005764//lysosome;GO:0005783//endoplasmic reticulum	GO:0004197//cysteine-type endopeptidase activity;GO:0008233//peptidase activity;GO:0008234//cysteine-type peptidase activity;GO:0016787//hydrolase activity	GO:0006508//proteolysis;GO:0051603//proteolysis involved in cellular protein catabolic process
ENSG00000164796	12	7	7	0	1	0	0.03	0.03	0.02	0	0.01	0	0.026666667	0.003333333	-3	0.001396459	0.003549974	CSMD3	-	-	-	-	GO:0005886//plasma membrane;GO:0016020//membrane;GO:0016021//integral component of membrane	GO:0003674//molecular_function	GO:0050773//regulation of dendrite development
ENSG00000099958; ENSG00000274437	761	665	611	61	89	77	20.67	18.96	19.24	2.01	3.11	2.36	19.62333333	2.493333333	-2.976422452	6.38E-117	6.14E-115	DERL3	Genetic Information Processing	Folding, sorting and degradation	ko04141//Protein processing in endoplasmic reticulum	K13989	GO:0000839//Hrd1p ubiquitin ligase ERAD-L complex;GO:0005783//endoplasmic reticulum;GO:0005785//signal recognition particle receptor complex;GO:0005789//endoplasmic reticulum membrane;GO:0016020//membrane;GO:0016021//integral component of membrane;GO:0030176//integral component of endoplasmic reticulum membrane;GO:0048500//signal recognition particle	GO:0051787//misfolded protein binding;GO:1990381//ubiquitin-specific protease binding	GO:0018279//protein N-linked glycosylation via asparagine;GO:0030433//ER-associated ubiquitin-dependent protein catabolic process;GO:0030968//endoplasmic reticulum unfolded protein response;GO:1904153//negative regulation of retrograde protein transport, ER to cytosol
ENSG00000173250	13	6	13	1	2	1	0.26	0.13	0.31	0.02	0.05	0.02	0.233333333	0.03	-2.959358016	0.00294719	0.007055566	GPR151	-	-	-	-	GO:0005886//plasma membrane;GO:0005887//integral component of plasma membrane;GO:0016020//membrane;GO:0016021//integral component of membrane	GO:0004930//G-protein coupled receptor activity	GO:0007165//signal transduction;GO:0007186//G-protein coupled receptor signaling pathway;GO:0010447//response to acidic pH
ENSG00000164692	41	28	29	1	4	15	0.56	0.51	0.23	0.01	0.03	0.14	0.433333333	0.06	-2.852442812	4.37E-05	0.000140038	COL1A2	Human Diseases;Environmental Information Processing;Human Diseases;Cellular Processes;Organismal Systems;Organismal Systems;Human Diseases;Human Diseases;Organismal Systems;Environmental Information Processing	Infectious diseases;Signal transduction;Cancers;Cellular community - eukaryotes;Endocrine system;Immune system;Infectious diseases;Endocrine and metabolic diseases;Digestive system;Signaling molecules and interaction	ko05165//Human papillomavirus infection;ko04151//PI3K-Akt signaling pathway;ko05205//Proteoglycans in cancer;ko04510//Focal adhesion;ko04926//Relaxin signaling pathway;ko04611//Platelet activation;ko05146//Amoebiasis;ko04933//AGE-RAGE signaling pathway in diabetic complications;ko04974//Protein digestion and absorption;ko04512//ECM-receptor interaction	K06236;K06236;K06236;K06236;K06236;K06236;K06236;K06236;K06236;K06236	GO:0005576//extracellular region;GO:0005581//collagen trimer;GO:0005584//collagen type I trimer;GO:0005615//extracellular space;GO:0005783//endoplasmic reticulum;GO:0031012//extracellular matrix	GO:0002020//protease binding;GO:0005201//extracellular matrix structural constituent;GO:0005515//protein binding;GO:0030020//extracellular matrix structural constituent conferring tensile strength;GO:0030674//protein binding, bridging;GO:0042802//identical protein binding;GO:0046332//SMAD binding;GO:0046872//metal ion binding;GO:0048407//platelet-derived growth factor binding	GO:0001501//skeletal system development;GO:0001568//blood vessel development;GO:0007179//transforming growth factor beta receptor signaling pathway;GO:0007266//Rho protein signal transduction;GO:0008217//regulation of blood pressure;GO:0030198//extracellular matrix organization;GO:0030199//collagen fibril organization;GO:0030282//bone mineralization;GO:0032963//collagen metabolic process;GO:00435…
ENSG00000096088	80	60	39	9	7	8	2.07	1.63	1.17	0.28	0.23	0.23	1.623333333	0.246666667	-2.718324596	2.13E-11	1.33E-10	PGC	-	-	-	-	GO:0005576//extracellular region;GO:0005615//extracellular space	GO:0004190//aspartic-type endopeptidase activity;GO:0008233//peptidase activity;GO:0016787//hydrolase activity	GO:0002803//positive regulation of antibacterial peptide production;GO:0006508//proteolysis;GO:0007586//digestion;GO:0030163//protein catabolic process
ENSG00000166670	19	34	12	4	2	3	0.4	0.74	0.29	0.1	0.05	0.07	0.476666667	0.073333333	-2.700439718	6.49E-05	0.00020312	MMP10	-	-	-	-	GO:0005576//extracellular region;GO:0031012//extracellular matrix	GO:0004222//metalloendopeptidase activity;GO:0008233//peptidase activity;GO:0008237//metallopeptidase activity;GO:0008270//zinc ion binding;GO:0016787//hydrolase activity;GO:0046872//metal ion binding	GO:0006508//proteolysis;GO:0030198//extracellular matrix organization;GO:0030334//regulation of cell migration;GO:0030574//collagen catabolic process
ENSG00000122176	800	766	762	101	108	109	9.19	9.25	10.16	1.41	1.6	1.41	9.533333333	1.473333333	-2.693896872	4.05E-126	4.28E-124	FMOD	-	-	-	-	GO:0005576//extracellular region;GO:0005615//extracellular space	GO:0005515//protein binding	GO:0030199//collagen fibril organization
ENSG00000134986	123	123	110	19	9	28	2.01	2.12	2.64	0.38	0.19	0.52	2.256666667	0.363333333	-2.634827699	1.35E-19	1.47E-18	NREP	-	-	-	-	GO:0005634//nucleus;GO:0005737//cytoplasm	GO:0005515//protein binding	GO:0017015//regulation of transforming growth factor beta receptor signaling pathway;GO:0031103//axon regeneration;GO:0045664//regulation of neuron differentiation
ENSG00000261701; ENSG00000285265; ENSG00000164741; ENSG00000257017	25	22	21	5	2	3	0.67	0.62	0.65	0.16	0.07	0.09	0.646666667	0.106666667	-2.599912842	2.51E-05	8.33E-05	HP	-	-	-	-	GO:0005576//extracellular region;GO:0005615//extracellular space;GO:0005783//endoplasmic reticulum;GO:0005794//Golgi apparatus;GO:0031838//haptoglobin-hemoglobin complex;GO:0072562//blood microparticle	GO:0004252//serine-type endopeptidase activity;GO:0016209//antioxidant activity;GO:0030492//hemoglobin binding;GO:0042802//identical protein binding	GO:0001889//liver development;GO:0002376//immune system process;GO:0002526//acute inflammatory response;GO:0006508//proteolysis;GO:0006953//acute-phase response;GO:0007219//Notch signaling pathway;GO:0009617//response to bacterium;GO:0010033//response to organic substance;GO:0010942//positive regulation of cell death;GO:0042542//response to hydrogen peroxide;GO:0042742//defense response to bacter…
ENSG00000181143	1976	1772	1589	219	327	334	8.51	8.41	8.38	1.24	1.42	1.68	8.433333333	1.446666667	-2.543370437	2.78E-45	7.85E-44	MUC16	-	-	-	-	GO:0005615//extracellular space;GO:0009897//external side of plasma membrane;GO:0016020//membrane;GO:0016021//integral component of membrane	GO:0003674//molecular_function	GO:0045409//negative regulation of interleukin-6 biosynthetic process;GO:0050680//negative regulation of epithelial cell proliferation;GO:0061045//negative regulation of wound healing
ENSG00000145536	32	25	19	7	1	4	0.22	0.19	0.16	0.06	0.01	0.03	0.19	0.033333333	-2.510961919	2.36E-05	7.86E-05	ADAMTS16	-	-	-	-	GO:0005576//extracellular region	GO:0003674//molecular_function;GO:0004222//metalloendopeptidase activity;GO:0008233//peptidase activity;GO:0008237//metallopeptidase activity;GO:0016787//hydrolase activity;GO:0046872//metal ion binding	GO:0001658//branching involved in ureteric bud morphogenesis;GO:0003073//regulation of systemic arterial blood pressure;GO:0006508//proteolysis;GO:0048232//male gamete generation;GO:1902017//regulation of cilium assembly
ENSG00000111341	11	8	5	0	1	3	0.64	0.49	0.34	0	0.07	0.2	0.49	0.09	-2.444784843	0.018475919	0.037090345	MGP	-	-	-	-	GO:0005576//extracellular region;GO:0005615//extracellular space;GO:0005783//endoplasmic reticulum;GO:0031012//extracellular matrix;GO:0032991//macromolecular complex	GO:0005509//calcium ion binding;GO:0048306//calcium-dependent protein binding	GO:0001503//ossification;GO:0007275//multicellular organism development;GO:0030154//cell differentiation;GO:0030324//lung development;GO:0030500//regulation of bone mineralization;GO:0048754//branching morphogenesis of an epithelial tube;GO:0051216//cartilage development;GO:0065003//macromolecular complex assembly
ENSG00000107562	51	39	36	8	5	7	0.83	0.62	0.57	0.12	0.12	0.14	0.673333333	0.126666667	-2.410283969	2.19E-08	1.04E-07	CXCL12	Human Diseases;Environmental Information Processing;Human Diseases;Cellular Processes;Organismal Systems;Organismal Systems;Organismal Systems;Environmental Information Processing;Human Diseases;Organismal Systems	Cancers;Signaling molecules and interaction;Infectious diseases;Cell motility;Immune system;Development;Immune system;Signal transduction;Immune diseases;Immune system	ko05200//Pathways in cancer;ko04060//Cytokine-cytokine receptor interaction;ko05163//Human cytomegalovirus infection;ko04810//Regulation of actin cytoskeleton;ko04062//Chemokine signaling pathway;ko04360//Axon guidance;ko04670//Leukocyte transendothelial migration;ko04064//NF-kappa B signaling pathway;ko05323//Rheumatoid arthritis;ko04672//Intestinal immune network for IgA production	K10031;K10031;K10031;K10031;K10031;K10031;K10031;K10031;K10031;K10031	GO:0005576//extracellular region;GO:0005615//extracellular space;GO:0005634//nucleus;GO:0005737//cytoplasm;GO:0005886//plasma membrane;GO:0009897//external side of plasma membrane	GO:0005125//cytokine activity;GO:0005178//integrin binding;GO:0008009//chemokine activity;GO:0008083//growth factor activity;GO:0042379//chemokine receptor binding;GO:0045236//CXCR chemokine receptor binding	GO:0001569//patterning of blood vessels;GO:0001666//response to hypoxia;GO:0001667//ameboidal-type cell migration;GO:0001764//neuron migration;GO:0001938//positive regulation of endothelial cell proliferation;GO:0006935//chemotaxis;GO:0006952//defense response;GO:0006955//immune response;GO:0007281//germ cell development;GO:0007411//axon guidance;GO:0007420//brain development;GO:0008045//motor ne…
ENSG00000221866	2246	2118	2029	362	334	378	6.25	6.19	6.55	1.22	1.2	1.19	6.33	1.203333333	-2.395169163	2.48E-286	9.07E-284	PLXNA4	Organismal Systems	Development	ko04360//Axon guidance	K06820	GO:0002116//semaphorin receptor complex;GO:0005886//plasma membrane;GO:0005887//integral component of plasma membrane;GO:0016020//membrane;GO:0016021//integral component of membrane	GO:0005515//protein binding;GO:0017154//semaphorin receptor activity	GO:0007162//negative regulation of cell adhesion;GO:0007165//signal transduction;GO:0007399//nervous system development;GO:0007411//axon guidance;GO:0008045//motor neuron axon guidance;GO:0008360//regulation of cell shape;GO:0021602//cranial nerve morphogenesis;GO:0021610//facial nerve morphogenesis;GO:0021612//facial nerve structural organization;GO:0021615//glossopharyngeal nerve morphogenesis;…
ENSG00000281216; ENSG00000162849	63	42	50	9	9	11	0.27	0.16	0.2	0.04	0.04	0.05	0.21	0.043333333	-2.276840205	4.40E-09	2.25E-08	KIF26B	-	-	-	-	GO:0005737//cytoplasm;GO:0005856//cytoskeleton;GO:0005871//kinesin complex;GO:0005874//microtubule	GO:0000166//nucleotide binding;GO:0003774//motor activity;GO:0003777//microtubule motor activity;GO:0005515//protein binding;GO:0005524//ATP binding;GO:0008017//microtubule binding;GO:0008574//ATP-dependent microtubule motor activity, plus-end-directed	GO:0007018//microtubule-based movement;GO:0007275//multicellular organism development;GO:0022409//positive regulation of cell-cell adhesion;GO:0030010//establishment of cell polarity;GO:0072092//ureteric bud invasion
ENSG00000154175	209	197	149	33	39	35	1.85	1.93	1.37	0.31	0.43	0.33	1.716666667	0.356666667	-2.266961636	3.39E-27	5.27E-26	ABI3BP	-	-	-	-	GO:0005614//interstitial matrix;GO:0031012//extracellular matrix	GO:0005201//extracellular matrix structural constituent;GO:0005515//protein binding;GO:0005518//collagen binding;GO:0005539//glycosaminoglycan binding;GO:0008201//heparin binding	GO:0010811//positive regulation of cell-substrate adhesion;GO:0030198//extracellular matrix organization
ENSG00000077616; ENSG00000285516	22	10	6	3	3	2	0.28	0.13	0.09	0.05	0.03	0.03	0.166666667	0.036666667	-2.184424571	0.007911539	0.017378268	NAALAD2	-	-	-	-	GO:0005886//plasma membrane;GO:0016020//membrane;GO:0016021//integral component of membrane	GO:0003824//catalytic activity;GO:0004180//carboxypeptidase activity;GO:0008233//peptidase activity;GO:0008237//metallopeptidase activity;GO:0016787//hydrolase activity;GO:0016805//dipeptidase activity;GO:0046872//metal ion binding;GO:0050129//N-formylglutamate deformylase activity	GO:0006508//proteolysis;GO:0008152//metabolic process;GO:0042135//neurotransmitter catabolic process
ENSG00000269113	1045	991	904	207	175	200	5.66	5.64	5.68	1.36	1.22	1.22	5.66	1.266666667	-2.159765135	2.02E-131	2.24E-129	TRABD2B	-	-	-	-	GO:0005886//plasma membrane;GO:0005887//integral component of plasma membrane;GO:0016020//membrane;GO:0016021//integral component of membrane;GO:0031301//integral component of organelle membrane	GO:0004222//metalloendopeptidase activity;GO:0008233//peptidase activity;GO:0008237//metallopeptidase activity;GO:0016787//hydrolase activity;GO:0017147//Wnt-protein binding;GO:0046872//metal ion binding	GO:0006508//proteolysis;GO:0016055//Wnt signaling pathway;GO:0030178//negative regulation of Wnt signaling pathway;GO:0031334//positive regulation of protein complex assembly;GO:1904808//positive regulation of protein oxidation
ENSG00000106809	257	235	178	44	42	47	3.59	3.45	2.88	0.75	0.76	0.74	3.306666667	0.75	-2.140415119	7.85E-32	1.47E-30	OGN	-	-	-	-	GO:0005576//extracellular region;GO:0005615//extracellular space	GO:0005515//protein binding;GO:0008083//growth factor activity;GO:0030021//extracellular matrix structural constituent conferring compression resistance	GO:0007165//signal transduction
ENSG00000172349	55	30	41	13	4	9	0.42	0.23	0.34	0.11	0.04	0.08	0.33	0.076666667	-2.105794664	1.10E-06	4.34E-06	IL16	Environmental Information Processing	Signaling molecules and interaction	ko04060//Cytokine-cytokine receptor interaction	K22628	GO:0005576//extracellular region;GO:0005615//extracellular space;GO:0005634//nucleus;GO:0005737//cytoplasm;GO:0005829//cytosol;GO:0005886//plasma membrane;GO:0016607//nuclear speck;GO:0090543//Flemming body	GO:0005125//cytokine activity;GO:0005515//protein binding;GO:0042609//CD4 receptor binding	GO:0006935//chemotaxis;GO:0007165//signal transduction;GO:0030595//leukocyte chemotaxis;GO:0050930//induction of positive chemotaxis;GO:0051924//regulation of calcium ion transport
ENSG00000131981; ENSG00000100079	63	59	54	15	11	10	3.82	3.75	3.79	1.1	0.86	0.68	3.786666667	0.88	-2.105353	1.03E-09	5.55E-09	LGALS2	-	-	-	-	-	GO:0016936//galactoside binding;GO:0030246//carbohydrate binding	-
ENSG00000162591	1988	1984	1871	419	363	453	11.75	12.63	12.84	2.9	2.64	3.22	12.40666667	2.92	-2.08707528	7.74E-206	1.45E-203	MEGF6	-	-	-	-	-	GO:0005509//calcium ion binding;GO:0005515//protein binding	-
ENSG00000091972	366	315	267	63	50	52	5.91	5.25	5.18	1.41	1.43	1.07	5.446666667	1.303333333	-2.063167471	1.56E-47	4.64E-46	CD200	-	-	-	-	GO:0009986//cell surface;GO:0016020//membrane;GO:0016021//integral component of membrane;GO:0030424//axon;GO:0043025//neuronal cell body;GO:0044297//cell body	-	GO:0032088//negative regulation of NF-kappaB transcription factor activity;GO:0032793//positive regulation of CREB transcription factor activity;GO:0034113//heterotypic cell-cell adhesion;GO:0043031//negative regulation of macrophage activation;GO:0050776//regulation of immune response;GO:0071636//positive regulation of transforming growth factor beta production;GO:1904465//negative regulation of…
ENSG00000107831	13	11	9	2	1	2	0.44	0.43	0.46	0.14	0.05	0.13	0.443333333	0.106666667	-2.055282436	0.003415024	0.008081379	FGF8	Human Diseases;Environmental Information Processing;Environmental Information Processing;Environmental Information Processing;Cellular Processes;Environmental Information Processing;Human Diseases;Human Diseases;Human Diseases	Cancers;Signal transduction;Signal transduction;Signal transduction;Cell motility;Signal transduction;Cancers;Cancers;Cancers	ko05200//Pathways in cancer;ko04151//PI3K-Akt signaling pathway;ko04010//MAPK signaling pathway;ko04014//Ras signaling pathway;ko04810//Regulation of actin cytoskeleton;ko04015//Rap1 signaling pathway;ko05224//Breast cancer;ko05226//Gastric cancer;ko05218//Melanoma	K04358;K04358;K04358;K04358;K04358;K04358;K04358;K04358;K04358	GO:0005576//extracellular region;GO:0005615//extracellular space;GO:0009897//external side of plasma membrane	GO:0005104//fibroblast growth factor receptor binding;GO:0005105//type 1 fibroblast growth factor receptor binding;GO:0005111//type 2 fibroblast growth factor receptor binding;GO:0008083//growth factor activity;GO:0042056//chemoattractant activity	GO:0000165//MAPK cascade;GO:0001569//patterning of blood vessels;GO:0001656//metanephros development;GO:0001658//branching involved in ureteric bud morphogenesis;GO:0001759//organ induction;GO:0001822//kidney development;GO:0001823//mesonephros development;GO:0001839//neural plate morphogenesis;GO:0001947//heart looping;GO:0001974//blood vessel remodeling;GO:0003007//heart morphogenesis;GO:000314…
ENSG00000147601; ENSG00000113525; ENSG00000170893	126	131	118	20	21	33	1.76	1.92	1.91	0.34	0.45	0.58	1.863333333	0.456666667	-2.02867239	4.90E-19	5.11E-18	TRF	Environmental Information Processing;Organismal Systems;Cellular Processes	Signal transduction;Digestive system;Cell growth and death	ko04066//HIF-1 signaling pathway;ko04978//Mineral absorption;ko04216//Ferroptosis	K14736;K14736;K14736	GO:0005576//extracellular region;GO:0005604//basement membrane;GO:0005615//extracellular space;GO:0005623//cell;GO:0005768//endosome;GO:0005769//early endosome;GO:0005770//late endosome;GO:0005905//coated pit;GO:0009925//basal plasma membrane;GO:0009986//cell surface;GO:0016020//membrane;GO:0016324//apical plasma membrane;GO:0030120//vesicle coat;GO:0030139//endocytic vesicle;GO:0031232//extrinsi…	GO:0005515//protein binding;GO:0008198//ferrous iron binding;GO:0008199//ferric iron binding;GO:0015091//ferric iron transmembrane transporter activity;GO:0034986//iron chaperone activity;GO:0046872//metal ion binding;GO:1990459//transferrin receptor binding	GO:0006811//ion transport;GO:0006826//iron ion transport;GO:0006879//cellular iron ion homeostasis;GO:0007015//actin filament organization;GO:0007257//activation of JUN kinase activity;GO:0009617//response to bacterium;GO:0030316//osteoclast differentiation;GO:0031643//positive regulation of myelination;GO:0034755//iron ion transmembrane transport;GO:0034756//regulation of iron ion transport;GO:0…
ENSG00000075223	3060	2751	2376	591	566	632	19.98	19.17	19.23	4.75	4.91	4.86	19.46	4.84	-2.007432758	5.14E-280	1.79E-277	SEMA3C	Organismal Systems	Development	ko04360//Axon guidance	K06840	GO:0005576//extracellular region;GO:0005615//extracellular space;GO:0005887//integral component of plasma membrane	GO:0005515//protein binding;GO:0030215//semaphorin receptor binding;GO:0045499//chemorepellent activity	GO:0001755//neural crest cell migration;GO:0001756//somitogenesis;GO:0001974//blood vessel remodeling;GO:0003148//outflow tract septum morphogenesis;GO:0003151//outflow tract morphogenesis;GO:0003215//cardiac right ventricle morphogenesis;GO:0003350//pulmonary myocardium development;GO:0007275//multicellular organism development;GO:0007399//nervous system development;GO:0007411//axon guidance;GO:…
ENSG00000111799	6910	6441	6164	1442	1312	1601	27.48	27.58	29.13	7.38	6.46	7.62	28.06333333	7.153333333	-1.971998806	0	0	COL12A1	Organismal Systems	Digestive system	ko04974//Protein digestion and absorption	K08132	GO:0005576//extracellular region;GO:0005581//collagen trimer;GO:0005595//collagen type XII trimer;GO:0005615//extracellular space;GO:0031012//extracellular matrix	GO:0005515//protein binding;GO:0030020//extracellular matrix structural constituent conferring tensile strength	GO:0003429//growth plate cartilage chondrocyte morphogenesis;GO:0007155//cell adhesion;GO:0035987//endodermal cell differentiation
ENSG00000148848	44	48	51	12	8	9	0.27	0.41	0.33	0.09	0.05	0.12	0.336666667	0.086666667	-1.957771765	3.60E-08	1.68E-07	ADAM12	-	-	-	-	GO:0005615//extracellular space;GO:0005654//nucleoplasm;GO:0005886//plasma membrane;GO:0016020//membrane;GO:0016021//integral component of membrane	GO:0004222//metalloendopeptidase activity;GO:0005515//protein binding;GO:0008233//peptidase activity;GO:0008237//metallopeptidase activity;GO:0016787//hydrolase activity;GO:0017124//SH3 domain binding;GO:0046872//metal ion binding	GO:0006508//proteolysis;GO:0007155//cell adhesion;GO:0045766//positive regulation of angiogenesis
ENSG00000077454; ENSG00000125872	5782	5428	4883	1212	1135	1338	55.81	55.02	54.65	14.18	14.11	14.56	55.16	14.28333333	-1.949289753	0	0	LRRN4	-	-	-	-	GO:0005887//integral component of plasma membrane;GO:0016020//membrane;GO:0016021//integral component of membrane	GO:0003674//molecular_function;GO:0005515//protein binding	GO:0007616//long-term memory;GO:0008542//visual learning
ENSG00000168427	975	1058	934	218	221	241	11.32	12.9	12.57	3.07	3.31	3.15	12.26333333	3.176666667	-1.948765557	2.99E-106	2.50E-104	KLHL30	-	-	-	-	-	GO:0005515//protein binding	-
ENSG00000137872	96	90	114	24	23	21	0.75	0.65	1.13	0.23	0.26	0.17	0.843333333	0.22	-1.938599455	1.29E-13	9.39E-13	SEMA6D	Organismal Systems	Development	ko04360//Axon guidance	K06842	GO:0005615//extracellular space;GO:0005737//cytoplasm;GO:0005794//Golgi apparatus;GO:0005886//plasma membrane;GO:0005887//integral component of plasma membrane;GO:0009986//cell surface;GO:0016020//membrane;GO:0016021//integral component of membrane	GO:0005515//protein binding;GO:0030215//semaphorin receptor binding;GO:0045499//chemorepellent activity	GO:0001755//neural crest cell migration;GO:0007275//multicellular organism development;GO:0007399//nervous system development;GO:0014911//positive regulation of smooth muscle cell migration;GO:0014912//negative regulation of smooth muscle cell migration;GO:0021591//ventricular system development;GO:0030154//cell differentiation;GO:0030335//positive regulation of cell migration;GO:0030517//negativ…
ENSG00000130055	35	46	50	9	13	8	0.5	0.69	0.83	0.16	0.24	0.13	0.673333333	0.176666667	-1.930291028	9.82E-07	3.90E-06	GDPD2	-	-	-	-	GO:0005737//cytoplasm;GO:0005856//cytoskeleton;GO:0005884//actin filament;GO:0005886//plasma membrane;GO:0016020//membrane;GO:0016021//integral component of membrane;GO:0030027//lamellipodium	GO:0008081//phosphoric diester hydrolase activity;GO:0016787//hydrolase activity;GO:0046872//metal ion binding;GO:0047394//glycerophosphoinositol inositolphosphodiesterase activity	GO:0006629//lipid metabolic process;GO:0045669//positive regulation of osteoblast differentiation;GO:0090527//actin filament reorganization
ENSG00000159674	39	45	26	8	8	11	0.8	0.83	0.53	0.17	0.18	0.22	0.72	0.19	-1.921997488	1.04E-05	3.62E-05	SPON2	-	-	-	-	GO:0005576//extracellular region;GO:0005615//extracellular space;GO:0031012//extracellular matrix	GO:0001530//lipopolysaccharide binding;GO:0003823//antigen binding;GO:0005102//receptor binding;GO:0005515//protein binding;GO:0046872//metal ion binding	GO:0002376//immune system process;GO:0002448//mast cell mediated immunity;GO:0007155//cell adhesion;GO:0008228//opsonization;GO:0032496//response to lipopolysaccharide;GO:0032755//positive regulation of interleukin-6 production;GO:0032760//positive regulation of tumor necrosis factor production;GO:0042742//defense response to bacterium;GO:0043152//induction of bacterial agglutination;GO:0045087//…
ENSG00000142173	25863	25570	23368	5890	5461	6146	231.17	240.45	242.58	63.94	63.01	62.1	238.0666667	63.01666667	-1.917560285	0	0	COL6A2	Human Diseases;Environmental Information Processing;Cellular Processes;Organismal Systems;Environmental Information Processing	Infectious diseases;Signal transduction;Cellular community - eukaryotes;Digestive system;Signaling molecules and interaction	ko05165//Human papillomavirus infection;ko04151//PI3K-Akt signaling pathway;ko04510//Focal adhesion;ko04974//Protein digestion and absorption;ko04512//ECM-receptor interaction	K06238;K06238;K06238;K06238;K06238	GO:0005576//extracellular region;GO:0005581//collagen trimer;GO:0005615//extracellular space;GO:0016020//membrane;GO:0031012//extracellular matrix;GO:0032991//macromolecular complex;GO:0042383//sarcolemma	GO:0005518//collagen binding;GO:0030020//extracellular matrix structural constituent conferring tensile strength	GO:0003429//growth plate cartilage chondrocyte morphogenesis;GO:0007155//cell adhesion;GO:0009749//response to glucose
ENSG00000184408	51	43	69	17	12	10	0.35	0.31	0.56	0.14	0.11	0.08	0.406666667	0.11	-1.886343218	1.80E-07	7.84E-07	KCND2	Organismal Systems	Nervous system	ko04726//Serotonergic synapse	K04892	GO:0005886//plasma membrane;GO:0005887//integral component of plasma membrane;GO:0005901//caveola;GO:0008076//voltage-gated potassium channel complex;GO:0014069//postsynaptic density;GO:0016020//membrane;GO:0016021//integral component of membrane;GO:0030054//cell junction;GO:0030315//T-tubule;GO:0030425//dendrite;GO:0031226//intrinsic component of plasma membrane;GO:0032809//neuronal cell body me…	GO:0005216//ion channel activity;GO:0005244//voltage-gated ion channel activity;GO:0005249//voltage-gated potassium channel activity;GO:0005250//A-type (transient outward) potassium channel activity;GO:0005267//potassium channel activity;GO:0005515//protein binding;GO:0044877//macromolecular complex binding;GO:0046872//metal ion binding	GO:0001508//action potential;GO:0006811//ion transport;GO:0006813//potassium ion transport;GO:0019228//neuronal action potential;GO:0019233//sensory perception of pain;GO:0034765//regulation of ion transmembrane transport;GO:0045475//locomotor rhythm;GO:0051260//protein homooligomerization;GO:0055085//transmembrane transport;GO:0060078//regulation of postsynaptic membrane potential;GO:0071456//ce…
ENSG00000174156	33	24	24	11	6	6	1.23	0.95	0.98	0.46	0.19	0.21	1.053333333	0.286666667	-1.877515993	0.000435212	0.001204363	GSTA3	Human Diseases;Human Diseases;Human Diseases;Human Diseases;Human Diseases;Metabolism;Metabolism;Metabolism;Metabolism	Cancers;Cancers;Cardiovascular diseases;Cancers;Drug resistance;Xenobiotics biodegradation and metabolism;Metabolism of other amino acids;Xenobiotics biodegradation and metabolism;Xenobiotics biodegradation and metabolism	ko05200//Pathways in cancer;ko05225//Hepatocellular carcinoma;ko05418//Fluid shear stress and atherosclerosis;ko05204//Chemical carcinogenesis;ko01524//Platinum drug resistance;ko00983//Drug metabolism - other enzymes;ko00480//Glutathione metabolism;ko00982//Drug metabolism - cytochrome P450;ko00980//Metabolism of xenobiotics by cytochrome P450	K00799;K00799;K00799;K00799;K00799;K00799;K00799;K00799;K00799	GO:0005737//cytoplasm;GO:0005829//cytosol	GO:0004364//glutathione transferase activity;GO:0005515//protein binding;GO:0016740//transferase activity	GO:0001657//ureteric bud development;GO:0006749//glutathione metabolic process;GO:0006805//xenobiotic metabolic process;GO:0046223//aflatoxin catabolic process
ENSG00000106404	414	377	329	91	74	104	7.81	7.46	7.19	2.1	1.83	2.21	7.486666667	2.046666667	-1.871047367	3.15E-45	8.89E-44	CLDN15	Cellular Processes;Environmental Information Processing;Human Diseases;Organismal Systems	Cellular community - eukaryotes;Signaling molecules and interaction;Infectious diseases;Immune system	ko04530//Tight junction;ko04514//Cell adhesion molecules (CAMs);ko05160//Hepatitis C;ko04670//Leukocyte transendothelial migration	K06087;K06087;K06087;K06087	GO:0005886//plasma membrane;GO:0005923//bicellular tight junction;GO:0016020//membrane;GO:0016021//integral component of membrane;GO:0016328//lateral plasma membrane;GO:0030054//cell junction	GO:0005198//structural molecule activity;GO:0042802//identical protein binding	GO:0006811//ion transport;GO:0016338//calcium-independent cell-cell adhesion via plasma membrane cell-adhesion molecules
ENSG00000116774	336	337	320	91	66	94	2.2	2.32	2.43	0.72	0.56	0.7	2.316666667	0.66	-1.811512548	1.62E-37	3.68E-36	OLFML3	-	-	-	-	-	-	-
ENSG00000101280	155	170	139	41	37	39	2.38	2.74	2.48	0.76	0.73	0.68	2.533333333	0.723333333	-1.808304376	2.06E-19	2.21E-18	ANGPT4	Environmental Information Processing;Environmental Information Processing;Environmental Information Processing;Environmental Information Processing;Environmental Information Processing	Signal transduction;Signal transduction;Signal transduction;Signal transduction;Signal transduction	ko04151//PI3K-Akt signaling pathway;ko04010//MAPK signaling pathway;ko04014//Ras signaling pathway;ko04015//Rap1 signaling pathway;ko04066//HIF-1 signaling pathway	K05467;K05467;K05467;K05467;K05467	GO:0005576//extracellular region;GO:0005615//extracellular space	GO:0005172//vascular endothelial growth factor receptor binding;GO:0030297//transmembrane receptor protein tyrosine kinase activator activity;GO:0030971//receptor tyrosine kinase binding	GO:0001525//angiogenesis;GO:0007171//activation of transmembrane receptor protein tyrosine kinase activity;GO:0007219//Notch signaling pathway;GO:0007492//endoderm development;GO:0010595//positive regulation of endothelial cell migration;GO:0016525//negative regulation of angiogenesis;GO:0043066//negative regulation of apoptotic process;GO:0043536//positive regulation of blood vessel endothelial …
ENSG00000164379	270	273	236	59	68	71	2	2.12	2.03	0.53	0.65	0.59	2.05	0.59	-1.79683705	5.12E-31	9.29E-30	FOXQ1	-	-	-	-	GO:0005634//nucleus	GO:0000978//RNA polymerase II core promoter proximal region sequence-specific DNA binding;GO:0000981//RNA polymerase II transcription factor activity, sequence-specific DNA binding;GO:0001227//transcriptional repressor activity, RNA polymerase II transcription regulatory region sequence-specific binding;GO:0003677//DNA binding;GO:0003700//transcription factor activity, sequence-specific DNA bindi…	GO:0000122//negative regulation of transcription from RNA polymerase II promoter;GO:0006355//regulation of transcription, DNA-templated;GO:0006357//regulation of transcription from RNA polymerase II promoter;GO:0009653//anatomical structure morphogenesis;GO:0030154//cell differentiation;GO:0031069//hair follicle morphogenesis;GO:0043524//negative regulation of neuron apoptotic process
ENSG00000142156	39731	38623	36023	9643	9172	10496	347.49	354.75	365.34	102.26	103.34	103.52	355.86	103.04	-1.788105279	0	0	COL6A1	Human Diseases;Environmental Information Processing;Cellular Processes;Organismal Systems;Environmental Information Processing	Infectious diseases;Signal transduction;Cellular community - eukaryotes;Digestive system;Signaling molecules and interaction	ko05165//Human papillomavirus infection;ko04151//PI3K-Akt signaling pathway;ko04510//Focal adhesion;ko04974//Protein digestion and absorption;ko04512//ECM-receptor interaction	K06238;K06238;K06238;K06238;K06238	GO:0005576//extracellular region;GO:0005581//collagen trimer;GO:0005615//extracellular space;GO:0031012//extracellular matrix;GO:0032991//macromolecular complex;GO:0042383//sarcolemma	GO:0005518//collagen binding;GO:0030020//extracellular matrix structural constituent conferring tensile strength;GO:0048407//platelet-derived growth factor binding	GO:0003429//growth plate cartilage chondrocyte morphogenesis;GO:0007155//cell adhesion;GO:0035987//endodermal cell differentiation;GO:0071230//cellular response to amino acid stimulus
ENSG00000137440	30	36	29	6	5	14	0.93	1.17	1.04	0.22	0.2	0.49	1.046666667	0.303333333	-1.786826109	8.23E-05	0.00025383	FGFBP1	-	-	-	-	GO:0005576//extracellular region;GO:0005615//extracellular space;GO:0005886//plasma membrane;GO:0009986//cell surface;GO:0016020//membrane	GO:0017134//fibroblast growth factor binding;GO:0019838//growth factor binding	GO:0007267//cell-cell signaling;GO:0008284//positive regulation of cell proliferation;GO:0045743//positive regulation of fibroblast growth factor receptor signaling pathway;GO:0090050//positive regulation of cell migration involved in sprouting angiogenesis;GO:1903589//positive regulation of blood vessel endothelial cell proliferation involved in sprouting angiogenesis
ENSG00000154258	518	486	411	129	102	132	2.91	2.87	2.68	0.88	0.74	0.84	2.82	0.82	-1.781999348	1.22E-52	4.11E-51	ABCA9	Environmental Information Processing	Membrane transport	ko02010//ABC transporters	K05651	GO:0005739//mitochondrion;GO:0016020//membrane;GO:0016021//integral component of membrane;GO:0043231//intracellular membrane-bounded organelle	GO:0000166//nucleotide binding;GO:0005319//lipid transporter activity;GO:0005524//ATP binding;GO:0016887//ATPase activity;GO:0042626//ATPase activity, coupled to transmembrane movement of substances	GO:0006869//lipid transport;GO:0055085//transmembrane transport
ENSG00000137745	94	95	58	24	17	23	1.26	1.34	0.9	0.39	0.29	0.35	1.166666667	0.343333333	-1.764710585	3.40E-10	1.92E-09	MMP13	Organismal Systems;Organismal Systems;Organismal Systems	Endocrine system;Endocrine system;Immune system	ko04926//Relaxin signaling pathway;ko04928//Parathyroid hormone synthesis, secretion and action;ko04657//IL-17 signaling pathway	K07994;K07994;K07994	GO:0005576//extracellular region;GO:0005615//extracellular space;GO:0005764//lysosome;GO:0005794//Golgi apparatus;GO:0031012//extracellular matrix;GO:0046581//intercellular canaliculus	GO:0001968//fibronectin binding;GO:0004175//endopeptidase activity;GO:0004222//metalloendopeptidase activity;GO:0005509//calcium ion binding;GO:0005518//collagen binding;GO:0008233//peptidase activity;GO:0008237//metallopeptidase activity;GO:0008270//zinc ion binding;GO:0016787//hydrolase activity;GO:0046872//metal ion binding;GO:0048306//calcium-dependent protein binding;GO:0050750//low-density …	GO:0001958//endochondral ossification;GO:0003417//growth plate cartilage development;GO:0006508//proteolysis;GO:0007507//heart development;GO:0009725//response to hormone;GO:0022617//extracellular matrix disassembly;GO:0030198//extracellular matrix organization;GO:0030282//bone mineralization;GO:0030574//collagen catabolic process;GO:0043171//peptide catabolic process;GO:0044267//cellular protein…
ENSG00000188501	96	97	86	21	32	20	1.59	1.68	1.66	0.41	0.68	0.37	1.643333333	0.486666667	-1.755619277	2.48E-11	1.54E-10	LCTL	-	-	-	-	GO:0005783//endoplasmic reticulum;GO:0005789//endoplasmic reticulum membrane;GO:0005903//brush border;GO:0016020//membrane;GO:0016021//integral component of membrane	GO:0004553//hydrolase activity, hydrolyzing O-glycosyl compounds;GO:0008422//beta-glucosidase activity	GO:0002089//lens morphogenesis in camera-type eye;GO:0005975//carbohydrate metabolic process;GO:0007601//visual perception;GO:0050896//response to stimulus
ENSG00000166342	974	846	760	224	210	248	4.18	3.81	3.78	1.17	1.16	1.2	3.923333333	1.176666667	-1.737374232	4.89E-89	3.20E-87	NETO1	-	-	-	-	GO:0005886//plasma membrane;GO:0014069//postsynaptic density;GO:0016020//membrane;GO:0016021//integral component of membrane;GO:0030054//cell junction;GO:0045202//synapse;GO:0045211//postsynaptic membrane;GO:0060076//excitatory synapse;GO:0098839//postsynaptic density membrane	GO:0005515//protein binding;GO:0035255//ionotropic glutamate receptor binding	GO:0007613//memory;GO:0008542//visual learning;GO:0048168//regulation of neuronal synaptic plasticity;GO:0048169//regulation of long-term neuronal synaptic plasticity;GO:0097120//receptor localization to synapse;GO:2000312//regulation of kainate selective glutamate receptor activity;GO:2000463//positive regulation of excitatory postsynaptic potential
ENSG00000114854; ENSG00000041982	6242	6152	6029	1731	1517	1799	31.52	32.69	37.97	10.6	9.87	10.24	34.06	10.23666667	-1.734332423	1.10E-276	3.59E-274	TNC	Human Diseases;Environmental Information Processing;Cellular Processes;Human Diseases;Environmental Information Processing	Infectious diseases;Signal transduction;Cellular community - eukaryotes;Cancers;Signaling molecules and interaction	ko05165//Human papillomavirus infection;ko04151//PI3K-Akt signaling pathway;ko04510//Focal adhesion;ko05206//MicroRNAs in cancer;ko04512//ECM-receptor interaction	K06252;K06252;K06252;K06252;K06252	GO:0005576//extracellular region;GO:0005604//basement membrane;GO:0005614//interstitial matrix;GO:0005615//extracellular space;GO:0031012//extracellular matrix	GO:0001968//fibronectin binding;GO:0005201//extracellular matrix structural constituent;GO:0005515//protein binding;GO:0045545//syndecan binding	GO:0007155//cell adhesion;GO:0007162//negative regulation of cell adhesion;GO:0007528//neuromuscular junction development;GO:0008284//positive regulation of cell proliferation;GO:0009611//response to wounding;GO:0009612//response to mechanical stimulus;GO:0010628//positive regulation of gene expression;GO:0014012//peripheral nervous system axon regeneration;GO:0031175//neuron projection developme…
ENSG00000172986	260	256	239	76	63	65	1.22	1.26	1.3	0.43	0.38	0.34	1.26	0.383333333	-1.716752373	3.90E-28	6.40E-27	GXYLT2	Metabolism	Glycan biosynthesis and metabolism	ko00514//Other types of O-glycan biosynthesis	K13676	GO:0005575//cellular_component;GO:0016020//membrane;GO:0016021//integral component of membrane	GO:0016740//transferase activity;GO:0016757//transferase activity, transferring glycosyl groups;GO:0035252//UDP-xylosyltransferase activity	GO:0016266//O-glycan processing
ENSG00000188487	7	14	18	2	4	5	0.12	0.24	0.36	0.04	0.09	0.09	0.24	0.073333333	-1.710493383	0.01426932	0.029514859	INSC	-	-	-	-	GO:0005886//plasma membrane;GO:0005938//cell cortex;GO:0032991//macromolecular complex	GO:0005515//protein binding;GO:0019904//protein domain specific binding;GO:0030674//protein binding, bridging	GO:0008356//asymmetric cell division;GO:0031647//regulation of protein stability
ENSG00000106538	25	16	8	4	2	7	1.23	0.85	0.48	0.25	0.14	0.4	0.853333333	0.263333333	-1.696219252	0.006765627	0.01504186	RARRES2	-	-	-	-	GO:0005576//extracellular region;GO:0005615//extracellular space;GO:0031012//extracellular matrix	GO:0005102//receptor binding;GO:0005515//protein binding	GO:0001523//retinoid metabolic process;GO:0001934//positive regulation of protein phosphorylation;GO:0006935//chemotaxis;GO:0006954//inflammatory response;GO:0008286//insulin receptor signaling pathway;GO:0010759//positive regulation of macrophage chemotaxis;GO:0019732//antifungal humoral response;GO:0030154//cell differentiation;GO:0045087//innate immune response;GO:0045600//positive regulation …
ENSG00000205038	3805	3494	3161	891	975	985	10.55	10.18	10.16	2.99	3.48	3.08	10.29666667	3.183333333	-1.693567233	5.88E-244	1.55E-241	PKHD1L1	-	-	-	-	GO:0005929//cilium;GO:0016020//membrane;GO:0016021//integral component of membrane	GO:0003674//molecular_function;GO:0005515//protein binding	GO:0008150//biological_process
ENSG00000196154	2671	2601	2370	684	631	788	192.9	197.87	198.09	59.72	58.75	63.98	196.2866667	60.81666667	-1.690423527	5.67E-211	1.16E-208	S100A4	-	-	-	-	GO:0005634//nucleus;GO:0043005//neuron projection;GO:0048471//perinuclear region of cytoplasm	GO:0003779//actin binding;GO:0005509//calcium ion binding;GO:0005515//protein binding;GO:0042802//identical protein binding;GO:0046872//metal ion binding;GO:0046914//transition metal ion binding;GO:0048306//calcium-dependent protein binding;GO:0050786//RAGE receptor binding	GO:0043123//positive regulation of I-kappaB kinase/NF-kappaB signaling
ENSG00000138080	1504	1409	1269	404	375	406	14	13.77	13.7	4.56	4.5	4.26	13.82333333	4.44	-1.638473965	1.93E-131	2.16E-129	EMILIN1	-	-	-	-	GO:0005576//extracellular region;GO:0005581//collagen trimer;GO:0005615//extracellular space;GO:0031012//extracellular matrix;GO:0034668//integrin alpha4-beta1 complex	GO:0005515//protein binding;GO:0030023//extracellular matrix constituent conferring elasticity;GO:0042802//identical protein binding;GO:0098640//integrin binding involved in cell-matrix adhesion	GO:0003180//aortic valve morphogenesis;GO:0007155//cell adhesion;GO:0007160//cell-matrix adhesion;GO:0010628//positive regulation of gene expression;GO:0010629//negative regulation of gene expression;GO:0010811//positive regulation of cell-substrate adhesion;GO:0016477//cell migration;GO:0016525//negative regulation of angiogenesis;GO:0030198//extracellular matrix organization;GO:0030512//negativ…
ENSG00000169851	3673	3659	3288	1026	1018	1077	28.19	29.91	30.09	9.18	10.24	9.32	29.39666667	9.58	-1.617555014	5.91E-243	1.53E-240	PCDH7	-	-	-	-	GO:0005886//plasma membrane;GO:0005887//integral component of plasma membrane;GO:0016020//membrane;GO:0016021//integral component of membrane	GO:0005509//calcium ion binding;GO:0005515//protein binding	GO:0007155//cell adhesion;GO:0007156//homophilic cell adhesion via plasma membrane adhesion molecules
ENSG00000113083	8858	8422	7446	2266	2272	2682	67.07	66.93	65.37	20.81	22.15	22.9	66.45666667	21.95333333	-1.597973921	0	0	LOX	-	-	-	-	GO:0005576//extracellular region;GO:0005581//collagen trimer;GO:0005615//extracellular space;GO:0005623//cell;GO:0005634//nucleus;GO:0031012//extracellular matrix	GO:0004720//protein-lysine 6-oxidase activity;GO:0005507//copper ion binding;GO:0005515//protein binding;GO:0005518//collagen binding;GO:0016491//oxidoreductase activity;GO:0016641//oxidoreductase activity, acting on the CH-NH2 group of donors, oxygen as acceptor;GO:0046872//metal ion binding	GO:0001568//blood vessel development;GO:0001649//osteoblast differentiation;GO:0001932//regulation of protein phosphorylation;GO:0007507//heart development;GO:0009725//response to hormone;GO:0010468//regulation of gene expression;GO:0016202//regulation of striated muscle tissue development;GO:0017015//regulation of transforming growth factor beta receptor signaling pathway;GO:0018057//peptidyl-ly…
ENSG00000114541	3210	2830	2783	956	748	889	26.86	24.73	26.78	9.54	7.85	8.56	26.12333333	8.65	-1.594566958	3.71E-160	5.30E-158	FRMD4B	-	-	-	-	GO:0001726//ruffle;GO:0005737//cytoplasm;GO:0005856//cytoskeleton;GO:0005912//adherens junction;GO:0005923//bicellular tight junction;GO:0030054//cell junction	GO:0005515//protein binding	GO:0090162//establishment of epithelial cell polarity
ENSG00000198822	53	48	35	9	12	19	0.62	0.59	0.48	0.13	0.18	0.25	0.563333333	0.186666667	-1.593524514	9.86E-06	3.45E-05	GRM3	-	-	-	-	GO:0005886//plasma membrane;GO:0005887//integral component of plasma membrane;GO:0014069//postsynaptic density;GO:0016020//membrane;GO:0016021//integral component of membrane;GO:0030424//axon;GO:0042734//presynaptic membrane;GO:0043005//neuron projection;GO:0043197//dendritic spine;GO:0045211//postsynaptic membrane;GO:0048786//presynaptic active zone;GO:0097449//astrocyte projection	GO:0001641//group II metabotropic glutamate receptor activity;GO:0004930//G-protein coupled receptor activity;GO:0005246//calcium channel regulator activity;GO:0008066//glutamate receptor activity	GO:0007165//signal transduction;GO:0007186//G-protein coupled receptor signaling pathway;GO:0007196//adenylate cyclase-inhibiting G-protein coupled glutamate receptor signaling pathway;GO:0007216//G-protein coupled glutamate receptor signaling pathway;GO:0019233//sensory perception of pain;GO:0035249//synaptic transmission, glutamatergic;GO:0050804//modulation of synaptic transmission;GO:0051930/…
ENSG00000129009	50	37	43	12	14	15	0.86	0.66	0.86	0.23	0.29	0.27	0.793333333	0.263333333	-1.591037015	2.15E-05	7.19E-05	ISLR	-	-	-	-	GO:0005576//extracellular region;GO:0005615//extracellular space	GO:0005515//protein binding	-
ENSG00000134245	2439	2161	2227	678	595	746	26.36	24.53	27.91	8.88	8.28	9.09	26.26666667	8.75	-1.585878207	7.05E-149	9.19E-147	WNT2B	Human Diseases;Human Diseases;Human Diseases;Human Diseases;Human Diseases;Environmental Information Processing;Human Diseases;Environmental Information Processing;Environmental Information Processing;Human Diseases;Human Diseases;Cellular Processes;Organismal Systems;Human Diseases	Cancers;Infectious diseases;Infectious diseases;Cancers;Cancers;Signal transduction;Endocrine and metabolic diseases;Signal transduction;Signal transduction;Cancers;Cancers;Cellular community - eukaryotes;Endocrine system;Cancers	ko05200//Pathways in cancer;ko05165//Human papillomavirus infection;ko05166//HTLV-I infection;ko05205//Proteoglycans in cancer;ko05225//Hepatocellular carcinoma;ko04150//mTOR signaling pathway;ko04934//Cushing syndrome;ko04390//Hippo signaling pathway;ko04310//Wnt signaling pathway;ko05224//Breast cancer;ko05226//Gastric cancer;ko04550//Signaling pathways regulating pluripotency of stem cells;ko0…	K00182;K00182;K00182;K00182;K00182;K00182;K00182;K00182;K00182;K00182;K00182;K00182;K00182;K00182	GO:0005576//extracellular region;GO:0005615//extracellular space;GO:0043231//intracellular membrane-bounded organelle	GO:0005102//receptor binding;GO:0005109//frizzled binding;GO:0005515//protein binding	GO:0002062//chondrocyte differentiation;GO:0007165//signal transduction;GO:0007267//cell-cell signaling;GO:0007275//multicellular organism development;GO:0008584//male gonad development;GO:0009267//cellular response to starvation;GO:0009887//organ morphogenesis;GO:0016055//Wnt signaling pathway;GO:0021871//forebrain regionalization;GO:0030182//neuron differentiation;GO:0045165//cell fate commitme…
ENSG00000176920	8	9	4	0	1	1	0.1	0.11	0.06	0	0.08	0.01	0.09	0.03	-1.584962501	0.012202725	0.025697523	FUT2	Metabolism;Metabolism;Metabolism	Global and overview maps;Glycan biosynthesis and metabolism;Glycan biosynthesis and metabolism	ko01100//Metabolic pathways;ko00601//Glycosphingolipid biosynthesis - lacto and neolacto series;ko00603//Glycosphingolipid biosynthesis - globo and isoglobo series	K00718;K00718;K00718	GO:0005794//Golgi apparatus;GO:0016020//membrane;GO:0016021//integral component of membrane;GO:0032580//Golgi cisterna membrane	GO:0008107//galactoside 2-alpha-L-fucosyltransferase activity;GO:0008417//fucosyltransferase activity;GO:0016740//transferase activity;GO:0016757//transferase activity, transferring glycosyl groups	GO:0005975//carbohydrate metabolic process;GO:0006486//protein glycosylation;GO:0036065//fucosylation
ENSG00000134917	37	27	29	11	7	10	0.37	0.28	0.33	0.13	0.09	0.11	0.326666667	0.11	-1.570315725	0.000216659	0.000629654	ADAMTS8	-	-	-	-	-	GO:0004222//metalloendopeptidase activity;GO:0008237//metallopeptidase activity;GO:0008270//zinc ion binding	GO:0006508//proteolysis
ENSG00000168032	14	15	13	4	7	2	0.15	0.16	0.16	0.05	0.09	0.02	0.156666667	0.053333333	-1.554588852	0.016676265	0.03388581	ENTPD3	Human Diseases;Metabolism;Metabolism	Infectious diseases;Nucleotide metabolism;Nucleotide metabolism	ko05169//Epstein-Barr virus infection;ko00230//Purine metabolism;ko00240//Pyrimidine metabolism	K01510;K01510;K01510	GO:0005886//plasma membrane;GO:0016020//membrane;GO:0016021//integral component of membrane	GO:0000166//nucleotide binding;GO:0005524//ATP binding;GO:0016787//hydrolase activity;GO:0017110//nucleoside-diphosphatase activity;GO:0017111//nucleoside-triphosphatase activity	GO:0009134//nucleoside diphosphate catabolic process;GO:0009143//nucleoside triphosphate catabolic process;GO:0016311//dephosphorylation
ENSG00000075213	5280	4961	4296	1479	1667	1952	63.9	63.55	59.91	17.8	21.47	24.55	62.45333333	21.27333333	-1.553732467	3.11E-146	3.92E-144	SEMA3A	Organismal Systems	Development	ko04360//Axon guidance	K06840	GO:0005576//extracellular region;GO:0005615//extracellular space;GO:0005887//integral component of plasma membrane;GO:0030424//axon;GO:0030425//dendrite	GO:0005515//protein binding;GO:0030215//semaphorin receptor binding;GO:0038191//neuropilin binding;GO:0045499//chemorepellent activity	GO:0001755//neural crest cell migration;GO:0001764//neuron migration;GO:0002027//regulation of heart rate;GO:0006915//apoptotic process;GO:0007275//multicellular organism development;GO:0007399//nervous system development;GO:0007411//axon guidance;GO:0007413//axonal fasciculation;GO:0008045//motor neuron axon guidance;GO:0010633//negative regulation of epithelial cell migration;GO:0010977//negati…
ENSG00000178718	904	846	753	271	204	287	22.78	22.39	22	8.28	6.62	8.16	22.39	7.686666667	-1.542424516	1.92E-68	9.05E-67	RPP25	Genetic Information Processing;Genetic Information Processing	Translation;Translation	ko03013//RNA transport;ko03008//Ribosome biogenesis in eukaryotes	K14525;K14525	GO:0000172//ribonuclease MRP complex;GO:0005634//nucleus;GO:0005654//nucleoplasm;GO:0005730//nucleolus;GO:0030681//multimeric ribonuclease P complex;GO:0034451//centriolar satellite	GO:0003676//nucleic acid binding;GO:0003723//RNA binding;GO:0004526//ribonuclease P activity;GO:0016787//hydrolase activity;GO:0033204//ribonuclease P RNA binding	GO:0001682//tRNA 5'-leader removal;GO:0006364//rRNA processing;GO:0008033//tRNA processing;GO:0090501//RNA phosphodiester bond hydrolysis;GO:0090502//RNA phosphodiester bond hydrolysis, endonucleolytic
ENSG00000171812	4677	4540	4130	1341	1224	1412	39.59	39.9	40.14	13.46	13.64	14.17	39.87666667	13.75666667	-1.535413881	7.42E-304	2.93E-301	COL8A2	-	-	-	-	GO:0005576//extracellular region;GO:0005581//collagen trimer;GO:0005604//basement membrane;GO:0005615//extracellular space;GO:0031012//extracellular matrix	GO:0005201//extracellular matrix structural constituent;GO:0005515//protein binding	GO:0001525//angiogenesis;GO:0007155//cell adhesion;GO:0030198//extracellular matrix organization;GO:0048593//camera-type eye morphogenesis;GO:0050673//epithelial cell proliferation
ENSG00000144642	50	43	40	19	13	23	0.96	0.51	0.44	0.28	0.15	0.23	0.636666667	0.22	-1.533034709	0.000459959	0.001268264	RBMS3	-	-	-	-	GO:0005737//cytoplasm;GO:1990904//ribonucleoprotein complex	GO:0003676//nucleic acid binding;GO:0003723//RNA binding;GO:0003730//mRNA 3'-UTR binding;GO:0008143//poly(A) binding;GO:0008266//poly(U) RNA binding;GO:0035925//mRNA 3'-UTR AU-rich region binding	GO:0002357//defense response to tumor cell;GO:0010628//positive regulation of gene expression;GO:0010629//negative regulation of gene expression;GO:0045727//positive regulation of translation;GO:0090090//negative regulation of canonical Wnt signaling pathway
ENSG00000152284; ENSG00000071564	8677	8503	7880	2509	2431	2792	108.71	112.32	114.72	38.15	39.25	39.43	111.9166667	38.94333333	-1.522976618	0	0	TCF3	Human Diseases;Human Diseases;Cellular Processes	Infectious diseases;Cancers;Cellular community - eukaryotes	ko05166//HTLV-I infection;ko05202//Transcriptional misregulation in cancers;ko04550//Signaling pathways regulating pluripotency of stem cells	K09063;K09063;K09063	GO:0000788//nuclear nucleosome;GO:0000790//nuclear chromatin;GO:0005634//nucleus;GO:0005654//nucleoplasm;GO:0005667//transcription factor complex;GO:0005737//cytoplasm;GO:0032991//macromolecular complex;GO:0090575//RNA polymerase II transcription factor complex	GO:0000978//RNA polymerase II core promoter proximal region sequence-specific DNA binding;GO:0000987//core promoter proximal region sequence-specific DNA binding;GO:0001227//transcriptional repressor activity, RNA polymerase II transcription regulatory region sequence-specific binding;GO:0001228//transcriptional activator activity, RNA polymerase II transcription regulatory region sequence-specif…	GO:0000122//negative regulation of transcription from RNA polymerase II promoter;GO:0001779//natural killer cell differentiation;GO:0002326//B cell lineage commitment;GO:0006351//transcription, DNA-templated;GO:0006355//regulation of transcription, DNA-templated;GO:0006357//regulation of transcription from RNA polymerase II promoter;GO:0006366//transcription from RNA polymerase II promoter;GO:000…
ENSG00000187122; ENSG00000184347	12567	12973	11755	3738	3636	4161	86.2	93.45	93.49	31.09	32.13	32.18	91.04666667	31.8	-1.517579434	0	0	SLIT3	Organismal Systems	Development	ko04360//Axon guidance	K06850	GO:0005576//extracellular region;GO:0005615//extracellular space;GO:0005739//mitochondrion;GO:0005886//plasma membrane;GO:0016020//membrane	GO:0005102//receptor binding;GO:0005509//calcium ion binding;GO:0005515//protein binding;GO:0008201//heparin binding;GO:0048495//Roundabout binding	GO:0003180//aortic valve morphogenesis;GO:0003181//atrioventricular valve morphogenesis;GO:0007275//multicellular organism development;GO:0007399//nervous system development;GO:0007411//axon guidance;GO:0008285//negative regulation of cell proliferation;GO:0009887//organ morphogenesis;GO:0010629//negative regulation of gene expression;GO:0030154//cell differentiation;GO:0030308//negative regulati…
ENSG00000122012	165	148	142	44	35	62	0.81	0.77	0.91	0.32	0.19	0.36	0.83	0.29	-1.517058436	6.71E-15	5.39E-14	SV2C	-	-	-	-	GO:0005887//integral component of plasma membrane;GO:0008021//synaptic vesicle;GO:0016020//membrane;GO:0016021//integral component of membrane;GO:0030054//cell junction;GO:0030285//integral component of synaptic vesicle membrane;GO:0030672//synaptic vesicle membrane;GO:0031410//cytoplasmic vesicle;GO:0043005//neuron projection;GO:0045202//synapse	GO:0022857//transmembrane transporter activity	GO:0006836//neurotransmitter transport;GO:0007268//synaptic transmission;GO:0055085//transmembrane transport
ENSG00000120156	122	126	96	32	39	35	0.97	1.03	0.86	0.31	0.39	0.3	0.953333333	0.333333333	-1.516015147	5.30E-12	3.47E-11	TEK	Environmental Information Processing;Environmental Information Processing;Environmental Information Processing;Environmental Information Processing;Environmental Information Processing;Human Diseases	Signal transduction;Signal transduction;Signal transduction;Signal transduction;Signal transduction;Immune diseases	ko04151//PI3K-Akt signaling pathway;ko04010//MAPK signaling pathway;ko04014//Ras signaling pathway;ko04015//Rap1 signaling pathway;ko04066//HIF-1 signaling pathway;ko05323//Rheumatoid arthritis	K05121;K05121;K05121;K05121;K05121;K05121	GO:0001725//stress fiber;GO:0005576//extracellular region;GO:0005737//cytoplasm;GO:0005856//cytoskeleton;GO:0005884//actin filament;GO:0005886//plasma membrane;GO:0005887//integral component of plasma membrane;GO:0005902//microvillus;GO:0005911//cell-cell junction;GO:0005925//focal adhesion;GO:0009925//basal plasma membrane;GO:0009986//cell surface;GO:0016020//membrane;GO:0016021//integral compon…	GO:0000166//nucleotide binding;GO:0004672//protein kinase activity;GO:0004713//protein tyrosine kinase activity;GO:0004714//transmembrane receptor protein tyrosine kinase activity;GO:0005515//protein binding;GO:0005524//ATP binding;GO:0016301//kinase activity;GO:0016740//transferase activity;GO:0019838//growth factor binding;GO:0038023//signaling receptor activity	GO:0001525//angiogenesis;GO:0001569//patterning of blood vessels;GO:0001570//vasculogenesis;GO:0001666//response to hypoxia;GO:0001934//positive regulation of protein phosphorylation;GO:0001935//endothelial cell proliferation;GO:0001936//regulation of endothelial cell proliferation;GO:0001958//endochondral ossification;GO:0002040//sprouting angiogenesis;GO:0002741//positive regulation of cytokine…
ENSG00000170961	16	32	15	5	7	7	0.14	0.28	0.15	0.05	0.08	0.07	0.19	0.066666667	-1.510961919	0.003378739	0.008000564	HAS2	-	-	-	-	GO:0005737//cytoplasm;GO:0005887//integral component of plasma membrane;GO:0016020//membrane;GO:0016021//integral component of membrane;GO:0031410//cytoplasmic vesicle;GO:0044853//plasma membrane raft	GO:0016740//transferase activity;GO:0016757//transferase activity, transferring glycosyl groups;GO:0042802//identical protein binding;GO:0050501//hyaluronan synthase activity	GO:0001570//vasculogenesis;GO:0001822//kidney development;GO:0008284//positive regulation of cell proliferation;GO:0010838//positive regulation of keratinocyte proliferation;GO:0014911//positive regulation of smooth muscle cell migration;GO:0030212//hyaluronan metabolic process;GO:0030213//hyaluronan biosynthetic process;GO:0030335//positive regulation of cell migration;GO:0035810//positive regul…
ENSG00000119699	2731	2622	2357	807	718	878	28.95	29.19	28.97	10.37	9.8	10.49	29.03666667	10.22	-1.506480649	5.76E-191	1.02E-188	TGFB3	Human Diseases;Environmental Information Processing;Environmental Information Processing;Human Diseases;Human Diseases;Cellular Processes;Human Diseases;Environmental Information Processing;Human Diseases;Environmental Information Processing;Human Diseases;Cellular Processes;Human Diseases;Human Diseases;Human Diseases;Human Diseases;Human Diseases;Human Diseases;Human Diseases;Human Diseases;Env…	Cancers;Signal transduction;Signaling molecules and interaction;Infectious diseases;Infectious diseases;Cell growth and death;Cancers;Signal transduction;Cancers;Signal transduction;Infectious diseases;Cell growth and death;Infectious diseases;Infectious diseases;Endocrine and metabolic diseases;Infectious diseases;Cancers;Cardiovascular diseases;Cardiovascular diseases;Immune diseases;Signal tra…	ko05200//Pathways in cancer;ko04010//MAPK signaling pathway;ko04060//Cytokine-cytokine receptor interaction;ko05166//HTLV-I infection;ko05152//Tuberculosis;ko04218//Cellular senescence;ko05225//Hepatocellular carcinoma;ko04390//Hippo signaling pathway;ko05226//Gastric cancer;ko04068//FoxO signaling pathway;ko05161//Hepatitis B;ko04110//Cell cycle;ko05145//Toxoplasmosis;ko05146//Amoebiasis;ko04933…	K13377;K13377;K13377;K13377;K13377;K13377;K13377;K13377;K13377;K13377;K13377;K13377;K13377;K13377;K13377;K13377;K13377;K13377;K13377;K13377;K13377;K13377;K13377;K13377;K13377;K13377;K13377	GO:0005576//extracellular region;GO:0005615//extracellular space;GO:0005634//nucleus;GO:0005737//cytoplasm;GO:0009986//cell surface;GO:0030141//secretory granule;GO:0030315//T-tubule;GO:0043025//neuronal cell body;GO:0043231//intracellular membrane-bounded organelle	GO:0005114//type II transforming growth factor beta receptor binding;GO:0005160//transforming growth factor beta receptor binding;GO:0008083//growth factor activity;GO:0034713//type I transforming growth factor beta receptor binding;GO:0034714//type III transforming growth factor beta receptor binding;GO:0042802//identical protein binding;GO:0044877//macromolecular complex binding;GO:0050431//tra…	GO:0000187//activation of MAPK activity;GO:0001666//response to hypoxia;GO:0007179//transforming growth factor beta receptor signaling pathway;GO:0007435//salivary gland morphogenesis;GO:0007565//female pregnancy;GO:0007568//aging;GO:0008284//positive regulation of cell proliferation;GO:0008285//negative regulation of cell proliferation;GO:0010718//positive regulation of epithelial to mesenchymal…
ENSG00000140557	138	141	108	42	46	44	1.66	1.36	1.17	0.59	0.56	0.33	1.396666667	0.493333333	-1.501353068	6.17E-12	4.02E-11	ST8SIA2	-	-	-	-	GO:0000139//Golgi membrane;GO:0005769//early endosome;GO:0005794//Golgi apparatus;GO:0016020//membrane;GO:0016021//integral component of membrane;GO:0055037//recycling endosome	GO:0003828//alpha-N-acetylneuraminate alpha-2,8-sialyltransferase activity;GO:0005515//protein binding;GO:0008373//sialyltransferase activity;GO:0016740//transferase activity;GO:0016757//transferase activity, transferring glycosyl groups	GO:0001574//ganglioside biosynthetic process;GO:0006486//protein glycosylation;GO:0006491//N-glycan processing;GO:0009311//oligosaccharide metabolic process;GO:0097503//sialylation
ENSG00000162496	83	81	72	12	23	35	1.93	2	1.97	0.36	0.72	1.01	1.966666667	0.696666667	-1.497212012	3.20E-08	1.50E-07	DHRS3	Metabolism;Metabolism	Global and overview maps;Metabolism of cofactors and vitamins	ko01100//Metabolic pathways;ko00830//Retinol metabolism	K11146;K11146	GO:0005811//lipid particle;GO:0016020//membrane;GO:0016021//integral component of membrane	GO:0004745//retinol dehydrogenase activity;GO:0016491//oxidoreductase activity;GO:0016616//oxidoreductase activity, acting on the CH-OH group of donors, NAD or NADP as acceptor;GO:0052650//NADP-retinol dehydrogenase activity	GO:0001523//retinoid metabolic process;GO:0003151//outflow tract morphogenesis;GO:0030278//regulation of ossification;GO:0042572//retinol metabolic process;GO:0048385//regulation of retinoic acid receptor signaling pathway;GO:0048387//negative regulation of retinoic acid receptor signaling pathway;GO:0055114//oxidation-reduction process;GO:0060021//palate development;GO:0060349//bone morphogenesi…
ENSG00000011465	5553	4653	4126	1474	1419	1584	113.27	99.67	97.59	36.45	37.29	36.43	103.51	36.72333333	-1.49500123	1.31E-214	2.73E-212	DCN	Human Diseases;Environmental Information Processing	Cancers;Signal transduction	ko05205//Proteoglycans in cancer;ko04350//TGF-beta signaling pathway	K04660;K04660	GO:0005576//extracellular region;GO:0005589//collagen type VI trimer;GO:0005615//extracellular space;GO:0031012//extracellular matrix	GO:0005515//protein binding;GO:0005518//collagen binding;GO:0005539//glycosaminoglycan binding;GO:0030021//extracellular matrix structural constituent conferring compression resistance;GO:0047485//protein N-terminus binding;GO:0050840//extracellular matrix binding	GO:0001822//kidney development;GO:0001890//placenta development;GO:0007519//skeletal muscle tissue development;GO:0007568//aging;GO:0009612//response to mechanical stimulus;GO:0010508//positive regulation of autophagy;GO:0010596//negative regulation of endothelial cell migration;GO:0014068//positive regulation of phosphatidylinositol 3-kinase signaling;GO:0016239//positive regulation of macroauto…
ENSG00000153993	3147	2948	2522	888	847	1054	22.13	22.69	21.07	7.18	7.91	8.38	21.96333333	7.823333333	-1.489241685	2.52E-179	4.20E-177	SEMA3D	Organismal Systems	Development	ko04360//Axon guidance	K06840	GO:0005576//extracellular region;GO:0005615//extracellular space;GO:0005887//integral component of plasma membrane;GO:0016020//membrane;GO:0016021//integral component of membrane	GO:0005515//protein binding;GO:0030215//semaphorin receptor binding;GO:0045499//chemorepellent activity	GO:0001755//neural crest cell migration;GO:0007275//multicellular organism development;GO:0007399//nervous system development;GO:0007411//axon guidance;GO:0030154//cell differentiation;GO:0030335//positive regulation of cell migration;GO:0048843//negative regulation of axon extension involved in axon guidance;GO:0050919//negative chemotaxis;GO:0071526//semaphorin-plexin signaling pathway
ENSG00000131389	16417	15753	14835	5234	4791	5412	151.12	161.19	167.92	58.96	56.52	55.73	160.0766667	57.07	-1.487958563	0	0	SLC6A6	-	-	-	-	GO:0005886//plasma membrane;GO:0005887//integral component of plasma membrane;GO:0016020//membrane;GO:0016021//integral component of membrane;GO:0043005//neuron projection	GO:0005328//neurotransmitter:sodium symporter activity;GO:0005332//gamma-aminobutyric acid:sodium symporter activity;GO:0005368//taurine transmembrane transporter activity;GO:0005369//taurine:sodium symporter activity;GO:0015293//symporter activity;GO:0030977//taurine binding;GO:0042165//neurotransmitter binding	GO:0006836//neurotransmitter transport;GO:0015734//taurine transport;GO:0015812//gamma-aminobutyric acid transport;GO:0050804//modulation of synaptic transmission;GO:0055085//transmembrane transport
ENSG00000188910	61	63	62	18	14	27	1.22	1.38	1.5	0.45	0.39	0.64	1.366666667	0.493333333	-1.470026734	5.55E-07	2.27E-06	GJB3	-	-	-	-	GO:0005737//cytoplasm;GO:0005886//plasma membrane;GO:0005911//cell-cell junction;GO:0005921//gap junction;GO:0005922//connexon complex;GO:0016020//membrane;GO:0016021//integral component of membrane;GO:0030054//cell junction;GO:0043231//intracellular membrane-bounded organelle	GO:0005515//protein binding	GO:0001701//in utero embryonic development;GO:0001890//placenta development;GO:0007154//cell communication;GO:0007283//spermatogenesis;GO:0043588//skin development;GO:0071300//cellular response to retinoic acid
ENSG00000178934; ENSG00000283082; ENSG00000205076; ENSG00000282902	31	24	19	10	7	10	1.95	1.57	1.36	0.8	0.43	0.54	1.626666667	0.59	-1.463131787	0.003904421	0.009125733	LGALS7	-	-	-	-	GO:0005615//extracellular space	GO:0030246//carbohydrate binding	GO:0007157//heterophilic cell-cell adhesion via plasma membrane cell adhesion molecules
ENSG00000167588	288	288	216	82	80	91	3.61	3.79	3.14	1.25	1.29	1.29	3.513333333	1.276666667	-1.46045857	4.96E-24	6.82E-23	GPD1	Metabolism	Lipid metabolism	ko00564//Glycerophospholipid metabolism	K00006	GO:0005737//cytoplasm;GO:0005739//mitochondrion;GO:0005829//cytosol;GO:0009331//glycerol-3-phosphate dehydrogenase complex	GO:0004367//glycerol-3-phosphate dehydrogenase [NAD+] activity;GO:0004368//glycerol-3-phosphate dehydrogenase activity;GO:0016491//oxidoreductase activity;GO:0016616//oxidoreductase activity, acting on the CH-OH group of donors, NAD or NADP as acceptor;GO:0042803//protein homodimerization activity;GO:0051287//NAD binding	GO:0005975//carbohydrate metabolic process;GO:0006072//glycerol-3-phosphate metabolic process;GO:0006094//gluconeogenesis;GO:0006116//NADH oxidation;GO:0006127//glycerophosphate shuttle;GO:0006734//NADH metabolic process;GO:0045821//positive regulation of glycolytic process;GO:0046168//glycerol-3-phosphate catabolic process;GO:0046486//glycerolipid metabolic process;GO:0055114//oxidation-reductio…
ENSG00000145284	39045	36253	33817	12669	11254	12740	329.29	321.62	338.42	123.43	118.15	118.42	329.7766667	120	-1.458454919	0	0	SCD2	Environmental Information Processing;Organismal Systems;Metabolism;Metabolism	Signal transduction;Endocrine system;Global and overview maps;Lipid metabolism	ko04152//AMPK signaling pathway;ko03320//PPAR signaling pathway;ko01212//Fatty acid metabolism;ko01040//Biosynthesis of unsaturated fatty acids	K00507;K00507;K00507;K00507	GO:0005783//endoplasmic reticulum;GO:0005789//endoplasmic reticulum membrane;GO:0016020//membrane;GO:0016021//integral component of membrane;GO:0030176//integral component of endoplasmic reticulum membrane;GO:0031090//organelle membrane;GO:0043231//intracellular membrane-bounded organelle	GO:0004768//stearoyl-CoA 9-desaturase activity;GO:0005506//iron ion binding;GO:0016491//oxidoreductase activity;GO:0016717//oxidoreductase activity, acting on paired donors, with oxidation of a pair of donors resulting in the reduction of molecular oxygen to two molecules of water;GO:0032896//palmitoyl-CoA 9-desaturase activity;GO:0046872//metal ion binding	GO:0006629//lipid metabolic process;GO:0006631//fatty acid metabolic process;GO:0006633//fatty acid biosynthetic process;GO:0006636//unsaturated fatty acid biosynthetic process;GO:0055114//oxidation-reduction process;GO:0070542//response to fatty acid;GO:1903966//monounsaturated fatty acid biosynthetic process
ENSG00000064309	4878	4388	4168	1471	1461	1598	28.05	29.18	28.3	10.54	10.52	10.25	28.51	10.43666667	-1.449807032	8.76E-247	2.39E-244	CDON	Environmental Information Processing	Signal transduction	ko04340//Hedgehog signaling pathway	K20033	GO:0005886//plasma membrane;GO:0005887//integral component of plasma membrane;GO:0009986//cell surface;GO:0016020//membrane;GO:0016021//integral component of membrane	GO:0005515//protein binding	GO:0001708//cell fate specification;GO:0001934//positive regulation of protein phosphorylation;GO:0002088//lens development in camera-type eye;GO:0007155//cell adhesion;GO:0007224//smoothened signaling pathway;GO:0007520//myoblast fusion;GO:0009952//anterior/posterior pattern specification;GO:0010172//embryonic body morphogenesis;GO:0014816//skeletal muscle satellite cell differentiation;GO:00162…
ENSG00000154832; ENSG00000118785	2603	2435	2201	741	727	894	66.02	64.92	65.01	22.84	23.77	25.8	65.31666667	24.13666667	-1.436224717	3.99E-163	5.92E-161	SPP1	Human Diseases;Environmental Information Processing;Cellular Processes;Environmental Information Processing;Organismal Systems;Environmental Information Processing	Infectious diseases;Signal transduction;Cellular community - eukaryotes;Signal transduction;Immune system;Signaling molecules and interaction	ko05165//Human papillomavirus infection;ko04151//PI3K-Akt signaling pathway;ko04510//Focal adhesion;ko04371//Apelin signaling pathway;ko04620//Toll-like receptor signaling pathway;ko04512//ECM-receptor interaction	K06250;K06250;K06250;K06250;K06250;K06250	GO:0005576//extracellular region;GO:0005615//extracellular space;GO:0005737//cytoplasm;GO:0005794//Golgi apparatus;GO:0031982//vesicle;GO:0042995//cell projection;GO:0045177//apical part of cell;GO:0048471//perinuclear region of cytoplasm	GO:0005125//cytokine activity;GO:0005178//integrin binding;GO:0050840//extracellular matrix binding	GO:0001503//ossification;GO:0001649//osteoblast differentiation;GO:0006710//androgen catabolic process;GO:0007155//cell adhesion;GO:0007165//signal transduction;GO:0010033//response to organic substance;GO:0010811//positive regulation of cell-substrate adhesion;GO:0030593//neutrophil chemotaxis;GO:0031214//biomineral tissue development;GO:0033280//response to vitamin D;GO:0043066//negative regula…
ENSG00000164530	33	39	22	14	11	7	0.43	0.44	0.32	0.16	0.14	0.14	0.396666667	0.146666667	-1.435386145	0.001004482	0.002616503	PI16	-	-	-	-	GO:0005576//extracellular region;GO:0005615//extracellular space	GO:0030414//peptidase inhibitor activity	GO:0010466//negative regulation of peptidase activity;GO:0061052//negative regulation of cell growth involved in cardiac muscle cell development
ENSG00000165194; ENSG00000138650	4493	3972	3940	1359	1273	1416	16.95	15.76	17.16	6.31	6.15	6.06	16.62333333	6.173333333	-1.429088104	1.49E-220	3.28E-218	PCDH19	-	-	-	-	GO:0005886//plasma membrane;GO:0005887//integral component of plasma membrane;GO:0016020//membrane;GO:0016021//integral component of membrane	GO:0005509//calcium ion binding	GO:0007155//cell adhesion;GO:0007156//homophilic cell adhesion via plasma membrane adhesion molecules;GO:0007420//brain development
ENSG00000104415	8963	8718	7911	2840	2605	3210	96.38	101.31	101.72	35	35.83	40.65	99.80333333	37.16	-1.425337499	0	0	CCN4	Environmental Information Processing	Signal transduction	ko04310//Wnt signaling pathway	K22471	GO:0005576//extracellular region;GO:0005615//extracellular space;GO:0005737//cytoplasm;GO:0005829//cytosol;GO:0031012//extracellular matrix	GO:0005178//integrin binding;GO:0005515//protein binding;GO:0005520//insulin-like growth factor binding;GO:0008201//heparin binding	GO:0001649//osteoblast differentiation;GO:0007155//cell adhesion;GO:0007165//signal transduction;GO:0014911//positive regulation of smooth muscle cell migration;GO:0016055//Wnt signaling pathway;GO:0030177//positive regulation of Wnt signaling pathway;GO:0030316//osteoclast differentiation;GO:0032331//negative regulation of chondrocyte differentiation;GO:0042593//glucose homeostasis;GO:0045599//n…
ENSG00000168309	479	477	459	168	161	165	6.18	6.06	6.93	2.83	2.31	2.06	6.39	2.4	-1.412781525	2.11E-36	4.63E-35	FAM107A	-	-	-	-	GO:0001725//stress fiber;GO:0005634//nucleus;GO:0005737//cytoplasm;GO:0005856//cytoskeleton;GO:0005886//plasma membrane;GO:0005925//focal adhesion;GO:0015629//actin cytoskeleton;GO:0016020//membrane;GO:0016607//nuclear speck;GO:0030054//cell junction;GO:0032587//ruffle membrane;GO:0042995//cell projection;GO:0043005//neuron projection;GO:0045202//synapse	GO:0003779//actin binding;GO:0005515//protein binding	GO:0001558//regulation of cell growth;GO:0007049//cell cycle;GO:0030041//actin filament polymerization;GO:0030335//positive regulation of cell migration;GO:0031398//positive regulation of protein ubiquitination;GO:0031647//regulation of protein stability;GO:0031669//cellular response to nutrient levels;GO:0032956//regulation of actin cytoskeleton organization;GO:0040008//regulation of growth;GO:0…
ENSG00000102924	51	44	51	13	11	23	0.88	0.9	0.95	0.31	0.25	0.47	0.91	0.343333333	-1.406256614	1.29E-05	4.42E-05	CBLN1	-	-	-	-	GO:0005576//extracellular region;GO:0005886//plasma membrane;GO:0016020//membrane;GO:0030054//cell junction;GO:0043083//synaptic cleft;GO:0045202//synapse;GO:0045211//postsynaptic membrane	GO:0005515//protein binding;GO:0042802//identical protein binding	GO:0007157//heterophilic cell-cell adhesion via plasma membrane cell adhesion molecules;GO:0009306//protein secretion;GO:0021707//cerebellar granule cell differentiation;GO:0051965//positive regulation of synapse assembly;GO:0090394//negative regulation of excitatory postsynaptic potential;GO:1900454//positive regulation of long term synaptic depression
ENSG00000112893	4719	4107	3719	1391	1320	1415	26.42	26.6	27.51	9.23	9.69	11.55	26.84333333	10.15666667	-1.402136833	2.91E-221	6.51E-219	MAN2A1	-	-	-	-	GO:0000139//Golgi membrane;GO:0005615//extracellular space;GO:0005794//Golgi apparatus;GO:0005797//Golgi medial cisterna;GO:0005801//cis-Golgi network;GO:0016020//membrane;GO:0016021//integral component of membrane	GO:0003824//catalytic activity;GO:0004559//alpha-mannosidase activity;GO:0004572//mannosyl-oligosaccharide 1,3-1,6-alpha-mannosidase activity;GO:0015923//mannosidase activity;GO:0016787//hydrolase activity;GO:0016798//hydrolase activity, acting on glycosyl bonds;GO:0016799//hydrolase activity, hydrolyzing N-glycosyl compounds;GO:0030246//carbohydrate binding;GO:0046872//metal ion binding	GO:0001701//in utero embryonic development;GO:0001889//liver development;GO:0005975//carbohydrate metabolic process;GO:0006013//mannose metabolic process;GO:0006486//protein glycosylation;GO:0006491//N-glycan processing;GO:0006517//protein deglycosylation;GO:0007005//mitochondrion organization;GO:0007033//vacuole organization;GO:0007585//respiratory gaseous exchange;GO:0008152//metabolic process;…
ENSG00000104213	965	912	851	278	296	349	22.35	22.19	22.86	7.81	8.83	9.12	22.46666667	8.586666667	-1.387615998	4.33E-68	2.00E-66	PDGFRL	-	-	-	-	-	-	-
ENSG00000183018	1733	1632	1457	549	499	610	19.44	19.6	19.01	7.36	7.11	7.74	19.35	7.403333333	-1.386086674	8.68E-116	8.13E-114	SPNS2	-	-	-	-	GO:0005768//endosome;GO:0005886//plasma membrane;GO:0005887//integral component of plasma membrane;GO:0010008//endosome membrane;GO:0016020//membrane;GO:0016021//integral component of membrane	GO:0046624//sphingolipid transporter activity	GO:0001782//B cell homeostasis;GO:0002260//lymphocyte homeostasis;GO:0002920//regulation of humoral immune response;GO:0003376//sphingosine-1-phosphate signaling pathway;GO:0006665//sphingolipid metabolic process;GO:0006869//lipid transport;GO:0043029//T cell homeostasis;GO:0048073//regulation of eye pigmentation;GO:0048535//lymph node development;GO:0055085//transmembrane transport;GO:0060348//b…
ENSG00000196950	1853	1651	1496	502	605	610	12.09	11.98	11.31	3.97	5.08	4.49	11.79333333	4.513333333	-1.385706309	6.93E-90	4.58E-88	SLC39A10	-	-	-	-	GO:0005623//cell;GO:0005886//plasma membrane;GO:0005887//integral component of plasma membrane;GO:0016020//membrane;GO:0016021//integral component of membrane	GO:0005385//zinc ion transmembrane transporter activity;GO:0046873//metal ion transmembrane transporter activity	GO:0002903//negative regulation of B cell apoptotic process;GO:0006811//ion transport;GO:0006829//zinc II ion transport;GO:0006882//cellular zinc ion homeostasis;GO:0030001//metal ion transport;GO:0030890//positive regulation of B cell proliferation;GO:0050861//positive regulation of B cell receptor signaling pathway;GO:0055085//transmembrane transport;GO:0071578//zinc II ion transmembrane import…
ENSG00000128567	24210	23038	21171	7704	7289	8167	161.39	161.29	163.66	62.27	62.6	61.39	162.1133333	62.08666667	-1.38464737	0	0	PODXL	-	-	-	-	GO:0001726//ruffle;GO:0005737//cytoplasm;GO:0005886//plasma membrane;GO:0005902//microvillus;GO:0016020//membrane;GO:0016021//integral component of membrane;GO:0016324//apical plasma membrane;GO:0030027//lamellipodium;GO:0030175//filopodium;GO:0031528//microvillus membrane;GO:0036057//slit diaphragm;GO:0042995//cell projection;GO:0044297//cell body;GO:0045121//membrane raft	-	GO:0007155//cell adhesion;GO:0007162//negative regulation of cell adhesion;GO:0016477//cell migration;GO:0022407//regulation of cell-cell adhesion;GO:0022408//negative regulation of cell-cell adhesion;GO:0030335//positive regulation of cell migration;GO:0032534//regulation of microvillus assembly;GO:0033634//positive regulation of cell-cell adhesion mediated by integrin;GO:0050900//leukocyte migr…
ENSG00000119865; ENSG00000213145	3271	3389	2939	1048	965	1275	263.4	286.76	274.48	102.37	100.16	115.77	274.88	106.1	-1.373377285	4.59E-142	5.65E-140	CRIP1	-	-	-	-	GO:0005737//cytoplasm	GO:0003680//AT DNA binding;GO:0008270//zinc ion binding;GO:0008301//DNA binding, bending;GO:0042277//peptide binding;GO:0046872//metal ion binding	GO:0008630//intrinsic apoptotic signaling pathway in response to DNA damage;GO:0010043//response to zinc ion;GO:0010468//regulation of gene expression;GO:0071236//cellular response to antibiotic;GO:0071493//cellular response to UV-B
ENSG00000078401	658	581	454	187	190	200	11.03	10.23	8.83	3.8	4.1	3.78	10.03	3.893333333	-1.365243832	2.67E-40	6.54E-39	EDN1	Human Diseases;Organismal Systems;Environmental Information Processing;Environmental Information Processing;Human Diseases;Organismal Systems	Cardiovascular diseases;Endocrine system;Signal transduction;Signal transduction;Endocrine and metabolic diseases;Endocrine system	ko05418//Fluid shear stress and atherosclerosis;ko04926//Relaxin signaling pathway;ko04668//TNF signaling pathway;ko04066//HIF-1 signaling pathway;ko04933//AGE-RAGE signaling pathway in diabetic complications;ko04916//Melanogenesis	K16366;K16366;K16366;K16366;K16366;K16366	GO:0005576//extracellular region;GO:0005615//extracellular space;GO:0005623//cell;GO:0005737//cytoplasm;GO:0033093//Weibel-Palade body;GO:0045178//basal part of cell;GO:0048237//rough endoplasmic reticulum lumen	GO:0005102//receptor binding;GO:0005125//cytokine activity;GO:0005179//hormone activity;GO:0005515//protein binding;GO:0031707//endothelin A receptor binding;GO:0031708//endothelin B receptor binding	GO:0000122//negative regulation of transcription from RNA polymerase II promoter;GO:0001501//skeletal system development;GO:0001516//prostaglandin biosynthetic process;GO:0001569//patterning of blood vessels;GO:0001666//response to hypoxia;GO:0001701//in utero embryonic development;GO:0001821//histamine secretion;GO:0003100//regulation of systemic arterial blood pressure by endothelin;GO:0006885/…
ENSG00000106546	834	834	683	304	278	329	6.2	7.39	5.96	2.38	2.34	2.93	6.516666667	2.55	-1.353636955	7.00E-50	2.20E-48	AHR	Human Diseases;Organismal Systems	Endocrine and metabolic diseases;Immune system	ko04934//Cushing syndrome;ko04659//Th17 cell differentiation	K09093;K09093	GO:0005634//nucleus;GO:0034751//aryl hydrocarbon receptor complex	GO:0003677//DNA binding;GO:0003700//transcription factor activity, sequence-specific DNA binding;GO:0005515//protein binding;GO:0046983//protein dimerization activity	GO:0006355//regulation of transcription, DNA-templated;GO:0006805//xenobiotic metabolic process;GO:0009410//response to xenobiotic stimulus
ENSG00000005844	27	27	25	12	9	7	0.26	0.2	0.28	0.13	0.09	0.07	0.246666667	0.096666667	-1.351472371	0.002239728	0.005488064	ITGAL	Human Diseases;Cellular Processes;Environmental Information Processing;Human Diseases;Environmental Information Processing;Organismal Systems;Organismal Systems;Human Diseases;Human Diseases;Human Diseases;Human Diseases	Infectious diseases;Cell motility;Signal transduction;Infectious diseases;Signaling molecules and interaction;Immune system;Immune system;Immune diseases;Cardiovascular diseases;Infectious diseases;Infectious diseases	ko05166//HTLV-I infection;ko04810//Regulation of actin cytoskeleton;ko04015//Rap1 signaling pathway;ko05169//Epstein-Barr virus infection;ko04514//Cell adhesion molecules (CAMs);ko04650//Natural killer cell mediated cytotoxicity;ko04670//Leukocyte transendothelial migration;ko05323//Rheumatoid arthritis;ko05416//Viral myocarditis;ko05150//Staphylococcus aureus infection;ko05144//Malaria	K05718;K05718;K05718;K05718;K05718;K05718;K05718;K05718;K05718;K05718;K05718	GO:0001772//immunological synapse;GO:0005886//plasma membrane;GO:0005911//cell-cell junction;GO:0008305//integrin complex;GO:0009897//external side of plasma membrane;GO:0009986//cell surface;GO:0016020//membrane;GO:0016021//integral component of membrane;GO:0034687//integrin alphaL-beta2 complex	GO:0030369//ICAM-3 receptor activity;GO:0044877//macromolecular complex binding;GO:0046872//metal ion binding;GO:0050839//cell adhesion molecule binding	GO:0002291//T cell activation via T cell receptor contact with antigen bound to MHC molecule on antigen presenting cell;GO:0006909//phagocytosis;GO:0007155//cell adhesion;GO:0007157//heterophilic cell-cell adhesion via plasma membrane cell adhesion molecules;GO:0007159//leukocyte cell-cell adhesion;GO:0007160//cell-matrix adhesion;GO:0007166//cell surface receptor signaling pathway;GO:0007229//in…
ENSG00000146122	2884	2708	2427	904	867	1032	28.66	28.16	27.87	10.81	10.99	11.51	28.23	11.10333333	-1.346236275	1.69E-171	2.70E-169	DAAM2	Environmental Information Processing	Signal transduction	ko04310//Wnt signaling pathway	K04512	-	GO:0003779//actin binding;GO:0005515//protein binding;GO:0017048//Rho GTPase binding	GO:0007368//determination of left/right symmetry;GO:0016043//cellular component organization;GO:0016055//Wnt signaling pathway;GO:0021516//dorsal spinal cord development;GO:0030036//actin cytoskeleton organization;GO:0048715//negative regulation of oligodendrocyte differentiation;GO:0060828//regulation of canonical Wnt signaling pathway;GO:0090263//positive regulation of canonical Wnt signaling p…
ENSG00000008277	1268	1197	1128	370	434	448	10.76	9.13	9.97	3.22	4.51	4.1	9.953333333	3.943333333	-1.335764092	3.57E-75	1.88E-73	ADAM22	-	-	-	-	GO:0005886//plasma membrane;GO:0016020//membrane;GO:0016021//integral component of membrane;GO:0030424//axon;GO:0042995//cell projection	GO:0004222//metalloendopeptidase activity;GO:0005515//protein binding;GO:0008237//metallopeptidase activity	GO:0006508//proteolysis;GO:0007229//integrin-mediated signaling pathway;GO:0008344//adult locomotory behavior;GO:0014037//Schwann cell differentiation;GO:0022011//myelination in peripheral nervous system;GO:0042063//gliogenesis
ENSG00000185630	2197	1860	1726	638	632	750	22.6	21.19	22.81	8.45	8.46	9.5	22.2	8.803333333	-1.334437876	4.21E-114	3.87E-112	PBX1	Human Diseases;Human Diseases;Organismal Systems	Cancers;Endocrine and metabolic diseases;Endocrine system	ko05202//Transcriptional misregulation in cancers;ko04934//Cushing syndrome;ko04927//Cortisol synthesis and secretion	K09355;K09355;K09355	GO:0005634//nucleus;GO:0005654//nucleoplasm;GO:0005667//transcription factor complex;GO:0005737//cytoplasm;GO:0090575//RNA polymerase II transcription factor complex	GO:0000977//RNA polymerase II regulatory region sequence-specific DNA binding;GO:0000978//RNA polymerase II core promoter proximal region sequence-specific DNA binding;GO:0001228//transcriptional activator activity, RNA polymerase II transcription regulatory region sequence-specific binding;GO:0003677//DNA binding;GO:0003700//transcription factor activity, sequence-specific DNA binding;GO:0005515…	GO:0001655//urogenital system development;GO:0001658//branching involved in ureteric bud morphogenesis;GO:0006355//regulation of transcription, DNA-templated;GO:0006694//steroid biosynthetic process;GO:0007275//multicellular organism development;GO:0007548//sex differentiation;GO:0008284//positive regulation of cell proliferation;GO:0009887//organ morphogenesis;GO:0009952//anterior/posterior patt…
ENSG00000198753	35	32	42	11	15	14	0.21	0.2	0.29	0.08	0.11	0.09	0.233333333	0.093333333	-1.321928095	0.000498486	0.001368231	PLXNB3	Organismal Systems	Development	ko04360//Axon guidance	K06821	GO:0002116//semaphorin receptor complex;GO:0005886//plasma membrane;GO:0005887//integral component of plasma membrane;GO:0009986//cell surface;GO:0016020//membrane;GO:0016021//integral component of membrane	GO:0005515//protein binding;GO:0017154//semaphorin receptor activity;GO:0019904//protein domain specific binding;GO:0051022//Rho GDP-dissociation inhibitor binding;GO:0098632//protein binding involved in cell-cell adhesion	GO:0001938//positive regulation of endothelial cell proliferation;GO:0007156//homophilic cell adhesion via plasma membrane adhesion molecules;GO:0007162//negative regulation of cell adhesion;GO:0007165//signal transduction;GO:0007399//nervous system development;GO:0008360//regulation of cell shape;GO:0010593//negative regulation of lamellipodium assembly;GO:0010976//positive regulation of neuron …
ENSG00000198087	5979	5064	4185	1673	1802	1936	40.06	35.55	32.59	13.7	15.56	14.59	36.06666667	14.61666667	-1.303051751	1.07E-127	1.15E-125	CD2AP	Human Diseases	Infectious diseases	ko05100//Bacterial invasion of epithelial cells	K13738	GO:0001650//fibrillar center;GO:0001726//ruffle;GO:0005737//cytoplasm;GO:0005829//cytosol;GO:0005856//cytoskeleton;GO:0005886//plasma membrane;GO:0005911//cell-cell junction;GO:0005938//cell cortex;GO:0030054//cell junction;GO:0030139//endocytic vesicle;GO:0031252//cell leading edge;GO:0031941//filamentous actin;GO:0032991//macromolecular complex;GO:0042995//cell projection;GO:0048471//perinuclea…	GO:0005172//vascular endothelial growth factor receptor binding;GO:0005515//protein binding;GO:0008013//beta-catenin binding;GO:0008022//protein C-terminus binding;GO:0017124//SH3 domain binding;GO:0042802//identical protein binding;GO:0044877//macromolecular complex binding;GO:0045296//cadherin binding	GO:0007015//actin filament organization;GO:0007049//cell cycle;GO:0016050//vesicle organization;GO:0016477//cell migration;GO:0032911//negative regulation of transforming growth factor beta1 production;GO:0043161//proteasome-mediated ubiquitin-dependent protein catabolic process;GO:0048259//regulation of receptor-mediated endocytosis;GO:0050714//positive regulation of protein secretion;GO:0051058…
ENSG00000218336	5513	5231	4970	1644	1648	1902	27.93	27.12	28.48	11.18	10.73	12.07	27.84333333	11.32666667	-1.297608586	2.69E-256	7.92E-254	TENM3	-	-	-	-	GO:0005887//integral component of plasma membrane;GO:0016020//membrane;GO:0016021//integral component of membrane	-	GO:0007165//signal transduction;GO:0048593//camera-type eye morphogenesis
ENSG00000102021	163	131	120	62	46	40	2.89	2.44	2.47	1.33	1.06	0.79	2.6	1.06	-1.294447358	7.35E-11	4.40E-10	LUZP4	-	-	-	-	GO:0005575//cellular_component	GO:0003674//molecular_function	GO:0008150//biological_process
ENSG00000168743	1141	1061	1014	406	402	419	10.68	10.93	12.47	4.91	4.62	4.38	11.36	4.636666667	-1.292802916	2.01E-67	9.07E-66	NPNT	Environmental Information Processing	Signaling molecules and interaction	ko04512//ECM-receptor interaction	K06824	GO:0005576//extracellular region;GO:0005604//basement membrane;GO:0005615//extracellular space;GO:0016020//membrane;GO:0030485//smooth muscle contractile fiber;GO:0031012//extracellular matrix;GO:0034678//integrin alpha8-beta1 complex	GO:0005178//integrin binding;GO:0005509//calcium ion binding	GO:0001657//ureteric bud development;GO:0001658//branching involved in ureteric bud morphogenesis;GO:0007155//cell adhesion;GO:0007160//cell-matrix adhesion;GO:0007275//multicellular organism development;GO:0010694//positive regulation of alkaline phosphatase activity;GO:0010811//positive regulation of cell-substrate adhesion;GO:0030154//cell differentiation;GO:0030198//extracellular matrix organ…
ENSG00000129128	5038	4546	3912	1649	1532	1679	52.12	49.39	46.93	20.69	20.42	19.59	49.48	20.23333333	-1.290111485	3.19E-203	5.90E-201	SPCS3	Genetic Information Processing	Folding, sorting and degradation	ko03060//Protein export	K12948	GO:0005783//endoplasmic reticulum;GO:0005787//signal peptidase complex;GO:0005789//endoplasmic reticulum membrane;GO:0016020//membrane;GO:0016021//integral component of membrane;GO:0031090//organelle membrane;GO:0043231//intracellular membrane-bounded organelle	GO:0008233//peptidase activity;GO:0016787//hydrolase activity	GO:0006465//signal peptide processing;GO:0006508//proteolysis;GO:0019082//viral protein processing;GO:0045047//protein targeting to ER
ENSG00000224389; ENSG00000224639; ENSG00000228454; ENSG00000228267; ENSG00000236625	317	343	308	102	110	163	2.46	2.47	2.38	0.82	0.94	1.23	2.436666667	0.996666667	-1.289725922	3.76E-19	3.96E-18	C4B	Human Diseases;Organismal Systems;Human Diseases;Human Diseases	Immune diseases;Immune system;Infectious diseases;Infectious diseases	ko05322//Systemic lupus erythematosus;ko04610//Complement and coagulation cascades;ko05133//Pertussis;ko05150//Staphylococcus aureus infection	K03989;K03989;K03989;K03989	GO:0005576//extracellular region;GO:0005615//extracellular space;GO:0030054//cell junction;GO:0030424//axon;GO:0030425//dendrite;GO:0042995//cell projection;GO:0043025//neuronal cell body;GO:0044216//other organism cell;GO:0045202//synapse	GO:0001848//complement binding;GO:0001849//complement component C1q binding;GO:0004866//endopeptidase inhibitor activity;GO:0005515//protein binding;GO:0030246//carbohydrate binding	GO:0002376//immune system process;GO:0006954//inflammatory response;GO:0006956//complement activation;GO:0006958//complement activation, classical pathway;GO:0010951//negative regulation of endopeptidase activity;GO:0016064//immunoglobulin mediated immune response;GO:0045087//innate immune response
ENSG00000170017	317	264	263	96	116	117	4.94	4.21	5.02	1.75	2.2	1.88	4.723333333	1.943333333	-1.28127197	5.14E-19	5.35E-18	ALCAM	-	-	-	-	GO:0001772//immunological synapse;GO:0005886//plasma membrane;GO:0005887//integral component of plasma membrane;GO:0009897//external side of plasma membrane;GO:0016020//membrane;GO:0016021//integral component of membrane;GO:0030424//axon;GO:0030425//dendrite;GO:0031226//intrinsic component of plasma membrane;GO:0042101//T cell receptor complex;GO:0042995//cell projection;GO:0043025//neuronal cell…	GO:0005515//protein binding;GO:0042802//identical protein binding	GO:0002250//adaptive immune response;GO:0002376//immune system process;GO:0007155//cell adhesion;GO:0007157//heterophilic cell-cell adhesion via plasma membrane cell adhesion molecules;GO:0007411//axon guidance;GO:0008045//motor neuron axon guidance;GO:0031290//retinal ganglion cell axon guidance;GO:0048846//axon extension involved in axon guidance;GO:1990138//neuron projection extension
ENSG00000164850	19	17	14	7	5	6	0.27	0.25	0.23	0.12	0.09	0.1	0.25	0.103333333	-1.27462238	0.015139362	0.031099983	GPER1	Organismal Systems;Human Diseases	Endocrine system;Drug resistance	ko04915//Estrogen signaling pathway;ko01522//Endocrine resistance	K04246;K04246	GO:0000139//Golgi membrane;GO:0005623//cell;GO:0005634//nucleus;GO:0005635//nuclear envelope;GO:0005737//cytoplasm;GO:0005739//mitochondrion;GO:0005768//endosome;GO:0005769//early endosome;GO:0005783//endoplasmic reticulum;GO:0005789//endoplasmic reticulum membrane;GO:0005794//Golgi apparatus;GO:0005802//trans-Golgi network;GO:0005856//cytoskeleton;GO:0005886//plasma membrane;GO:0014069//postsyna…	GO:0003682//chromatin binding;GO:0003707//steroid hormone receptor activity;GO:0004930//G-protein coupled receptor activity;GO:0005496//steroid binding;GO:0008144//drug binding;GO:0030284//estrogen receptor activity;GO:0042562//hormone binding;GO:1990239//steroid hormone binding	GO:0001934//positive regulation of protein phosphorylation;GO:0001956//positive regulation of neurotransmitter secretion;GO:0002376//immune system process;GO:0002695//negative regulation of leukocyte activation;GO:0006915//apoptotic process;GO:0006954//inflammatory response;GO:0007049//cell cycle;GO:0007165//signal transduction;GO:0007186//G-protein coupled receptor signaling pathway;GO:0007189//…
ENSG00000149573	1358	1228	1120	470	420	472	15.67	14.88	14.99	6.58	6.24	6.14	15.18	6.32	-1.264175327	1.26E-82	7.44E-81	MPZL2	-	-	-	-	GO:0016020//membrane;GO:0016021//integral component of membrane	-	GO:0098609//cell-cell adhesion
ENSG00000132437	93	92	84	22	31	44	2.36	3.02	2.33	0.82	1.02	1.37	2.57	1.07	-1.264157563	7.78E-08	3.51E-07	DDC	Metabolism;Human Diseases;Organismal Systems;Organismal Systems;Human Diseases;Human Diseases;Metabolism;Metabolism;Metabolism	Global and overview maps;Substance dependence;Nervous system;Nervous system;Substance dependence;Substance dependence;Amino acid metabolism;Amino acid metabolism;Amino acid metabolism	ko01100//Metabolic pathways;ko05034//Alcoholism;ko04726//Serotonergic synapse;ko04728//Dopaminergic synapse;ko05031//Amphetamine addiction;ko05030//Cocaine addiction;ko00380//Tryptophan metabolism;ko00350//Tyrosine metabolism;ko00360//Phenylalanine metabolism	K01593;K01593;K01593;K01593;K01593;K01593;K01593;K01593;K01593	GO:0005737//cytoplasm;GO:0008021//synaptic vesicle;GO:0030424//axon;GO:0043025//neuronal cell body	GO:0003824//catalytic activity;GO:0004058//aromatic-L-amino-acid decarboxylase activity;GO:0016597//amino acid binding;GO:0016829//lyase activity;GO:0016831//carboxy-lyase activity;GO:0019899//enzyme binding;GO:0019904//protein domain specific binding;GO:0030170//pyridoxal phosphate binding;GO:0036468//L-dopa decarboxylase activity	GO:0006520//cellular amino acid metabolic process;GO:0007623//circadian rhythm;GO:0009636//response to toxic substance;GO:0010259//multicellular organism aging;GO:0015842//aminergic neurotransmitter loading into synaptic vesicle;GO:0019752//carboxylic acid metabolic process;GO:0033076//isoquinoline alkaloid metabolic process;GO:0035690//cellular response to drug;GO:0042416//dopamine biosynthetic …
ENSG00000178573	1827	1717	1525	629	625	672	15.1	14.84	14.82	6.13	6.28	6.27	14.92	6.226666667	-1.260715581	5.92E-104	4.73E-102	MAF	-	-	-	-	GO:0005634//nucleus;GO:0005654//nucleoplasm;GO:0005737//cytoplasm	GO:0000978//RNA polymerase II core promoter proximal region sequence-specific DNA binding;GO:0000981//RNA polymerase II transcription factor activity, sequence-specific DNA binding;GO:0001228//transcriptional activator activity, RNA polymerase II transcription regulatory region sequence-specific binding;GO:0003677//DNA binding;GO:0003690//double-stranded DNA binding;GO:0003700//transcription fact…	GO:0000122//negative regulation of transcription from RNA polymerase II promoter;GO:0001816//cytokine production;GO:0002088//lens development in camera-type eye;GO:0006355//regulation of transcription, DNA-templated;GO:0010628//positive regulation of gene expression;GO:0032330//regulation of chondrocyte differentiation;GO:0045944//positive regulation of transcription from RNA polymerase II promot…
ENSG00000196159	882	797	802	290	301	325	1.96	1.86	2.07	0.78	0.86	0.82	1.963333333	0.82	-1.259609318	1.14E-54	3.95E-53	FAT4	Environmental Information Processing	Signal transduction	ko04392//Hippo signaling pathway - multiple species	K16669	GO:0005886//plasma membrane;GO:0016020//membrane;GO:0016021//integral component of membrane;GO:0045177//apical part of cell	GO:0005509//calcium ion binding;GO:0005515//protein binding	GO:0001658//branching involved in ureteric bud morphogenesis;GO:0001736//establishment of planar polarity;GO:0001822//kidney development;GO:0003007//heart morphogenesis;GO:0007009//plasma membrane organization;GO:0007155//cell adhesion;GO:0007156//homophilic cell adhesion via plasma membrane adhesion molecules;GO:0007157//heterophilic cell-cell adhesion via plasma membrane cell adhesion molecules…
ENSG00000184675	1813	1588	1486	587	592	627	7.65	7.04	7.27	3	3.22	2.98	7.32	3.066666667	-1.255172288	2.30E-99	1.73E-97	AMER1	-	-	-	-	GO:0005634//nucleus;GO:0005737//cytoplasm;GO:0005886//plasma membrane;GO:0016020//membrane;GO:0016604//nuclear body;GO:0043231//intracellular membrane-bounded organelle	GO:0005546//phosphatidylinositol-4,5-bisphosphate binding;GO:0008013//beta-catenin binding;GO:0008289//lipid binding;GO:1904713//beta-catenin destruction complex binding	GO:0001822//kidney development;GO:0016055//Wnt signaling pathway;GO:0031398//positive regulation of protein ubiquitination;GO:0060348//bone development;GO:0060612//adipose tissue development;GO:0060828//regulation of canonical Wnt signaling pathway;GO:0072161//mesenchymal cell differentiation involved in kidney development;GO:0090090//negative regulation of canonical Wnt signaling pathway;GO:0090…
ENSG00000134602	1155	981	820	380	358	348	11.38	10.15	9.37	4.54	4.54	3.87	10.3	4.316666667	-1.25465474	4.66E-53	1.58E-51	STK26	-	-	-	-	GO:0000139//Golgi membrane;GO:0005737//cytoplasm;GO:0005794//Golgi apparatus;GO:0005798//Golgi-associated vesicle;GO:0005829//cytosol;GO:0016020//membrane;GO:0016324//apical plasma membrane;GO:0048471//perinuclear region of cytoplasm;GO:0071944//cell periphery	GO:0000166//nucleotide binding;GO:0000287//magnesium ion binding;GO:0004672//protein kinase activity;GO:0004674//protein serine/threonine kinase activity;GO:0005524//ATP binding;GO:0016301//kinase activity;GO:0016740//transferase activity;GO:0042802//identical protein binding;GO:0042803//protein homodimerization activity;GO:0046872//metal ion binding	GO:0006468//protein phosphorylation;GO:0006915//apoptotic process;GO:0007346//regulation of mitotic cell cycle;GO:0009267//cellular response to starvation;GO:0016310//phosphorylation;GO:0023014//signal transduction by protein phosphorylation;GO:0030033//microvillus assembly;GO:0030336//negative regulation of cell migration;GO:0031098//stress-activated protein kinase signaling cascade;GO:0032147//…
ENSG00000100234	31433	29846	27188	11150	10170	11673	238.7	239.95	239.86	102.66	99.5	99.96	239.5033333	100.7066667	-1.249886544	0	0	TIMP3	Human Diseases;Human Diseases	Cancers;Cancers	ko05205//Proteoglycans in cancer;ko05206//MicroRNAs in cancer	K16866;K16866	GO:0005576//extracellular region;GO:0005604//basement membrane;GO:0005615//extracellular space;GO:0005737//cytoplasm;GO:0031012//extracellular matrix	GO:0002020//protease binding;GO:0004857//enzyme inhibitor activity;GO:0005515//protein binding;GO:0008191//metalloendopeptidase inhibitor activity;GO:0008270//zinc ion binding;GO:0030414//peptidase inhibitor activity;GO:0046872//metal ion binding	GO:0009725//response to hormone;GO:0010033//response to organic substance;GO:0010466//negative regulation of peptidase activity;GO:0010951//negative regulation of endopeptidase activity;GO:0034097//response to cytokine;GO:0045861//negative regulation of proteolysis;GO:0051045//negative regulation of membrane protein ectodomain proteolysis;GO:0070373//negative regulation of ERK1 and ERK2 cascade;G…
ENSG00000156475	176	134	110	51	57	39	3.1	2.28	2.3	1.31	1.16	0.77	2.56	1.08	-1.245112498	1.10E-10	6.50E-10	PPP2R2B	Human Diseases;Environmental Information Processing;Cellular Processes;Environmental Information Processing;Organismal Systems;Organismal Systems;Human Diseases;Environmental Information Processing;Environmental Information Processing;Human Diseases;Genetic Information Processing	Infectious diseases;Signal transduction;Cellular community - eukaryotes;Signal transduction;Circulatory system;Nervous system;Infectious diseases;Signal transduction;Signal transduction;Infectious diseases;Translation	ko05165//Human papillomavirus infection;ko04151//PI3K-Akt signaling pathway;ko04530//Tight junction;ko04390//Hippo signaling pathway;ko04261//Adrenergic signaling in cardiomyocytes;ko04728//Dopaminergic synapse;ko05160//Hepatitis C;ko04152//AMPK signaling pathway;ko04071//Sphingolipid signaling pathway;ko05142//Chagas disease (American trypanosomiasis);ko03015//mRNA surveillance pathway	K04354;K04354;K04354;K04354;K04354;K04354;K04354;K04354;K04354;K04354;K04354	GO:0000159//protein phosphatase type 2A complex;GO:0005737//cytoplasm;GO:0005739//mitochondrion;GO:0005741//mitochondrial outer membrane;GO:0005829//cytosol;GO:0005856//cytoskeleton;GO:0016020//membrane	GO:0005515//protein binding;GO:0019888//protein phosphatase regulator activity;GO:0044877//macromolecular complex binding	GO:0000266//mitochondrial fission;GO:0006626//protein targeting to mitochondrion;GO:0006915//apoptotic process;GO:0043525//positive regulation of neuron apoptotic process;GO:0043653//mitochondrial fragmentation involved in apoptotic process;GO:0043666//regulation of phosphoprotein phosphatase activity;GO:0070262//peptidyl-serine dephosphorylation
ENSG00000137573	3680	3345	3210	1256	1188	1349	26.83	25.79	27.25	11.2	11.24	11.26	26.62333333	11.23333333	-1.244905122	4.91E-180	8.26E-178	SULF1	-	-	-	-	GO:0005615//extracellular space;GO:0005783//endoplasmic reticulum;GO:0005794//Golgi apparatus;GO:0005795//Golgi stack;GO:0005886//plasma membrane;GO:0009986//cell surface;GO:0045121//membrane raft	GO:0003824//catalytic activity;GO:0004065//arylsulfatase activity;GO:0005509//calcium ion binding;GO:0005539//glycosaminoglycan binding;GO:0008449//N-acetylglucosamine-6-sulfatase activity;GO:0008484//sulfuric ester hydrolase activity;GO:0016787//hydrolase activity;GO:0046872//metal ion binding	GO:0001502//cartilage condensation;GO:0001822//kidney development;GO:0001937//negative regulation of endothelial cell proliferation;GO:0002063//chondrocyte development;GO:0003094//glomerular filtration;GO:0006790//sulfur compound metabolic process;GO:0006915//apoptotic process;GO:0007155//cell adhesion;GO:0010575//positive regulation of vascular endothelial growth factor production;GO:0014846//es…
ENSG00000147883	1723	1694	1688	609	599	705	44.45	45.89	50.5	19.05	19.91	20.51	46.94666667	19.82333333	-1.243823151	5.74E-86	3.57E-84	CDKN2B	Human Diseases;Human Diseases;Human Diseases;Cellular Processes;Human Diseases;Human Diseases;Environmental Information Processing;Cellular Processes;Human Diseases;Environmental Information Processing	Cancers;Infectious diseases;Cancers;Cell growth and death;Endocrine and metabolic diseases;Cancers;Signal transduction;Cell growth and death;Cancers;Signal transduction	ko05200//Pathways in cancer;ko05166//HTLV-I infection;ko05203//Viral carcinogenesis;ko04218//Cellular senescence;ko04934//Cushing syndrome;ko05226//Gastric cancer;ko04068//FoxO signaling pathway;ko04110//Cell cycle;ko05222//Small cell lung cancer;ko04350//TGF-beta signaling pathway	K04685;K04685;K04685;K04685;K04685;K04685;K04685;K04685;K04685;K04685	GO:0005634//nucleus;GO:0005737//cytoplasm	GO:0004861//cyclin-dependent protein serine/threonine kinase inhibitor activity;GO:0005515//protein binding;GO:0016301//kinase activity;GO:0019901//protein kinase binding	GO:0000079//regulation of cyclin-dependent protein serine/threonine kinase activity;GO:0000086//G2/M transition of mitotic cell cycle;GO:0007049//cell cycle;GO:0007050//cell cycle arrest;GO:0007093//mitotic cell cycle checkpoint;GO:0008285//negative regulation of cell proliferation;GO:0016310//phosphorylation;GO:0030219//megakaryocyte differentiation;GO:0030511//positive regulation of transformin…
ENSG00000277281; ENSG00000283350; ENSG00000184956; ENSG00000277518	41	34	40	11	14	19	0.17	0.15	0.2	0.06	0.07	0.09	0.173333333	0.073333333	-1.2410081	0.000512663	0.00140598	MUC6	-	-	-	-	-	GO:0005515//protein binding	GO:0030277//maintenance of gastrointestinal epithelium
ENSG00000282932; ENSG00000153707	2803	2523	2468	955	973	1110	16.8	15.75	17.73	7.25	7.26	7.01	16.76	7.173333333	-1.224306572	5.47E-123	5.54E-121	PTPRD	-	-	-	-	GO:0016020//membrane;GO:0016021//integral component of membrane	GO:0004721//phosphoprotein phosphatase activity;GO:0004725//protein tyrosine phosphatase activity;GO:0005102//receptor binding;GO:0005515//protein binding;GO:0016787//hydrolase activity;GO:0016791//phosphatase activity;GO:0050839//cell adhesion molecule binding	GO:0006470//protein dephosphorylation;GO:0007157//heterophilic cell-cell adhesion via plasma membrane cell adhesion molecules;GO:0016311//dephosphorylation;GO:0030182//neuron differentiation;GO:0035335//peptidyl-tyrosine dephosphorylation;GO:0046426//negative regulation of JAK-STAT cascade;GO:0050775//positive regulation of dendrite morphogenesis;GO:0050776//regulation of immune response;GO:00508…
ENSG00000145860	5000	4830	4315	1676	1651	2046	50.11	50.78	50.13	20.34	21.29	23.09	50.34	21.57333333	-1.222456109	2.59E-179	4.27E-177	RNF145	-	-	-	-	GO:0005783//endoplasmic reticulum;GO:0005789//endoplasmic reticulum membrane;GO:0012505//endomembrane system;GO:0016020//membrane;GO:0016021//integral component of membrane	GO:0008270//zinc ion binding;GO:0016740//transferase activity;GO:0046872//metal ion binding;GO:0061630//ubiquitin protein ligase activity	GO:0016567//protein ubiquitination
ENSG00000172346	5258	5404	4806	1878	1882	2106	75.72	82.29	80.7	32.79	35.03	34.49	79.57	34.10333333	-1.222311841	9.56E-188	1.67E-185	CSDC2	-	-	-	-	GO:0005634//nucleus;GO:0005737//cytoplasm	GO:0003676//nucleic acid binding;GO:0003723//RNA binding;GO:0003730//mRNA 3'-UTR binding;GO:0008134//transcription factor binding	GO:0006397//mRNA processing;GO:0043488//regulation of mRNA stability
ENSG00000184985	495	540	491	202	170	219	3.35	3.88	3.83	1.69	1.42	1.65	3.686666667	1.586666667	-1.216317907	1.56E-31	2.89E-30	SORCS2	-	-	-	-	GO:0005768//endosome;GO:0005886//plasma membrane;GO:0005887//integral component of plasma membrane;GO:0014069//postsynaptic density;GO:0016020//membrane;GO:0016021//integral component of membrane;GO:0030054//cell junction;GO:0030425//dendrite;GO:0030659//cytoplasmic vesicle membrane;GO:0031410//cytoplasmic vesicle;GO:0031901//early endosome membrane;GO:0042995//cell projection;GO:0043005//neuron …	GO:0005515//protein binding	GO:0006886//intracellular protein transport;GO:0060292//long term synaptic depression
ENSG00000046889	2199	2002	1734	689	858	981	13.02	16.14	15.71	5.44	6.81	7.17	14.95666667	6.473333333	-1.208207983	4.11E-52	1.37E-50	PREX2	-	-	-	-	GO:0005886//plasma membrane;GO:0016020//membrane;GO:0016021//integral component of membrane	GO:0005085//guanyl-nucleotide exchange factor activity;GO:0005089//Rho guanyl-nucleotide exchange factor activity;GO:0005096//GTPase activator activity;GO:0005515//protein binding;GO:0030676//Rac guanyl-nucleotide exchange factor activity	GO:0007186//G-protein coupled receptor signaling pathway;GO:0008344//adult locomotory behavior;GO:0014065//phosphatidylinositol 3-kinase signaling;GO:0035023//regulation of Rho protein signal transduction;GO:0035556//intracellular signal transduction;GO:0043547//positive regulation of GTPase activity;GO:0048813//dendrite morphogenesis
ENSG00000256812	35	30	23	12	13	8	1.25	1.12	0.95	0.52	0.6	0.32	1.106666667	0.48	-1.20511443	0.002439928	0.005934018	CAPNS2	-	-	-	-	GO:0005737//cytoplasm;GO:0005886//plasma membrane;GO:0016020//membrane	GO:0004198//calcium-dependent cysteine-type endopeptidase activity;GO:0005509//calcium ion binding;GO:0005515//protein binding;GO:0046872//metal ion binding	GO:0006508//proteolysis
ENSG00000205542	10239	8695	7775	3490	3165	3563	477.97	426.25	420.89	197.5	190.29	187.61	441.7033333	191.8	-1.203474999	6.69E-206	1.27E-203	TMSB4X	Cellular Processes	Cell motility	ko04810//Regulation of actin cytoskeleton	K05764	GO:0005615//extracellular space;GO:0005623//cell;GO:0005634//nucleus;GO:0005737//cytoplasm;GO:0005829//cytosol;GO:0005856//cytoskeleton	GO:0003779//actin binding;GO:0003785//actin monomer binding;GO:0005515//protein binding;GO:0019899//enzyme binding	GO:0007015//actin filament organization;GO:0007253//cytoplasmic sequestering of NF-kappaB;GO:0014911//positive regulation of smooth muscle cell migration;GO:0030334//regulation of cell migration;GO:0032088//negative regulation of NF-kappaB transcription factor activity;GO:0033209//tumor necrosis factor-mediated signaling pathway;GO:0042989//sequestering of actin monomers;GO:0043536//positive regu…
ENSG00000156218	30	38	38	5	12	17	0.15	0.2	0.29	0.03	0.08	0.17	0.213333333	0.093333333	-1.192645078	0.000288354	0.000819745	ADAMTSL3	-	-	-	-	GO:0043231//intracellular membrane-bounded organelle	GO:0003674//molecular_function;GO:0008233//peptidase activity	GO:0006508//proteolysis;GO:0008150//biological_process
ENSG00000164683	130	138	121	53	40	59	1.92	2.14	2.08	0.95	0.76	0.98	2.046666667	0.896666667	-1.190632483	4.72E-10	2.63E-09	HEY1	Human Diseases;Human Diseases;Human Diseases	Cancers;Infectious diseases;Cancers	ko05200//Pathways in cancer;ko05165//Human papillomavirus infection;ko05224//Breast cancer	K09091;K09091;K09091	GO:0005634//nucleus	GO:0000981//RNA polymerase II transcription factor activity, sequence-specific DNA binding;GO:0003677//DNA binding;GO:0003700//transcription factor activity, sequence-specific DNA binding;GO:0046983//protein dimerization activity	GO:0000122//negative regulation of transcription from RNA polymerase II promoter;GO:0001525//angiogenesis;GO:0006355//regulation of transcription, DNA-templated;GO:0007219//Notch signaling pathway;GO:0045746//negative regulation of Notch signaling pathway;GO:0045892//negative regulation of transcription, DNA-templated;GO:2000678//negative regulation of transcription regulatory region DNA binding;…
ENSG00000129910; ENSG00000062038	12749	12894	11874	4793	4515	5352	104.28	110.76	112.62	47.53	47.58	49.36	109.22	48.15666667	-1.181429622	4.87E-245	1.30E-242	CDH3	Environmental Information Processing	Signaling molecules and interaction	ko04514//Cell adhesion molecules (CAMs)	K06796	GO:0005737//cytoplasm;GO:0005886//plasma membrane;GO:0005913//cell-cell adherens junction;GO:0009986//cell surface;GO:0016020//membrane;GO:0016021//integral component of membrane;GO:0016342//catenin complex;GO:0030054//cell junction	GO:0005509//calcium ion binding;GO:0008092//cytoskeletal protein binding;GO:0042803//protein homodimerization activity;GO:0045296//cadherin binding;GO:0046872//metal ion binding	GO:0000902//cell morphogenesis;GO:0001895//retina homeostasis;GO:0007043//cell-cell junction assembly;GO:0007155//cell adhesion;GO:0007156//homophilic cell adhesion via plasma membrane adhesion molecules;GO:0007275//multicellular organism development;GO:0010628//positive regulation of gene expression;GO:0010838//positive regulation of keratinocyte proliferation;GO:0016339//calcium-dependent cell-…
ENSG00000136167; ENSG00000175445	11762	10770	9768	3883	4067	4825	203.17	195.21	198.78	78.87	90.75	94.1	199.0533333	87.90666667	-1.179110545	3.10E-199	5.67E-197	LPL	Human Diseases;Organismal Systems;Metabolism;Organismal Systems	Neurodegenerative diseases;Endocrine system;Lipid metabolism;Digestive system	ko05010//Alzheimer disease;ko03320//PPAR signaling pathway;ko00561//Glycerolipid metabolism;ko04979//Cholesterol metabolism	K01059;K01059;K01059;K01059	GO:0005576//extracellular region;GO:0005615//extracellular space;GO:0005886//plasma membrane;GO:0009986//cell surface;GO:0016020//membrane;GO:0034361//very-low-density lipoprotein particle;GO:0042627//chylomicron	GO:0004465//lipoprotein lipase activity;GO:0004806//triglyceride lipase activity;GO:0005102//receptor binding;GO:0005509//calcium ion binding;GO:0005515//protein binding;GO:0008201//heparin binding;GO:0016298//lipase activity;GO:0016787//hydrolase activity;GO:0017129//triglyceride binding;GO:0034185//apolipoprotein binding;GO:0042803//protein homodimerization activity;GO:0043395//heparan sulfate …	GO:0006629//lipid metabolic process;GO:0006631//fatty acid metabolic process;GO:0006633//fatty acid biosynthetic process;GO:0009409//response to cold;GO:0009617//response to bacterium;GO:0010744//positive regulation of macrophage derived foam cell differentiation;GO:0010886//positive regulation of cholesterol storage;GO:0010890//positive regulation of sequestering of triglyceride;GO:0016042//lipi…
ENSG00000173376	36	37	38	13	11	20	0.13	0.14	0.16	0.06	0.05	0.08	0.143333333	0.063333333	-1.178337241	0.000870144	0.002291655	NDNF	-	-	-	-	GO:0005576//extracellular region;GO:0031012//extracellular matrix	GO:0005515//protein binding;GO:0005539//glycosaminoglycan binding;GO:0008201//heparin binding	GO:0001525//angiogenesis;GO:0001764//neuron migration;GO:0002931//response to ischemia;GO:0007263//nitric oxide mediated signal transduction;GO:0007399//nervous system development;GO:0010811//positive regulation of cell-substrate adhesion;GO:0010976//positive regulation of neuron projection development;GO:0019800//peptide cross-linking via chondroitin 4-sulfate glycosaminoglycan;GO:0030198//extra…
ENSG00000197712	3436	3212	2818	1173	1135	1378	54.93	63	61.65	23.16	27.01	29.2	59.86	26.45666667	-1.177960974	5.99E-152	8.24E-150	FAM114A1	-	-	-	-	GO:0005654//nucleoplasm;GO:0005737//cytoplasm;GO:0005794//Golgi apparatus;GO:0005829//cytosol	GO:0003674//molecular_function	GO:0008150//biological_process
ENSG00000198959	1770	1897	1692	598	585	647	21.42	23.29	21.75	8.32	10.7	10.41	22.15333333	9.81	-1.175198751	1.85E-105	1.53E-103	TGM2	Human Diseases	Neurodegenerative diseases	ko05016//Huntington disease	K05625	GO:0005623//cell;GO:0005737//cytoplasm;GO:0005739//mitochondrion;GO:0005783//endoplasmic reticulum;GO:0005829//cytosol;GO:0005886//plasma membrane;GO:0016020//membrane;GO:0031012//extracellular matrix;GO:0031226//intrinsic component of plasma membrane	GO:0003810//protein-glutamine gamma-glutamyltransferase activity;GO:0005509//calcium ion binding;GO:0005525//GTP binding;GO:0008483//transaminase activity;GO:0016740//transferase activity;GO:0016746//transferase activity, transferring acyl groups;GO:0019904//protein domain specific binding;GO:0042802//identical protein binding;GO:0046872//metal ion binding	GO:0001974//blood vessel remodeling;GO:0007186//G-protein coupled receptor signaling pathway;GO:0007200//phospholipase C-activating G-protein coupled receptor signaling pathway;GO:0018149//peptide cross-linking;GO:0018153//isopeptide cross-linking via N6-(L-isoglutamyl)-L-lysine;GO:0032471//negative regulation of endoplasmic reticulum calcium ion concentration;GO:0043065//positive regulation of a…
ENSG00000144868	3414	3269	3101	1240	1232	1321	50.47	50.74	52.3	22.49	23.43	22.08	51.17	22.66666667	-1.174725988	1.16E-150	1.56E-148	TMEM108	-	-	-	-	GO:0005768//endosome;GO:0005769//early endosome;GO:0010008//endosome membrane;GO:0014069//postsynaptic density;GO:0016020//membrane;GO:0016021//integral component of membrane;GO:0030054//cell junction;GO:0030424//axon;GO:0030425//dendrite;GO:0036477//somatodendritic compartment;GO:0042995//cell projection;GO:0045202//synapse;GO:1904115//axon cytoplasm	GO:0005515//protein binding	GO:0006898//receptor-mediated endocytosis;GO:0008090//retrograde axonal transport;GO:0021542//dentate gyrus development;GO:0031175//neuron projection development;GO:0051388//positive regulation of neurotrophin TRK receptor signaling pathway;GO:0097106//postsynaptic density organization;GO:0097484//dendrite extension;GO:0098815//modulation of excitatory postsynaptic potential;GO:1990416//cellular …
ENSG00000111424; ENSG00000111012	4055	3850	3710	1443	1338	1631	33.27	34.31	36.56	16.95	14.14	15.09	34.71333333	15.39333333	-1.173184234	1.80E-165	2.76E-163	VDR	Human Diseases;Organismal Systems;Organismal Systems;Organismal Systems	Infectious diseases;Endocrine system;Excretory system;Digestive system	ko05152//Tuberculosis;ko04928//Parathyroid hormone synthesis, secretion and action;ko04961//Endocrine and other factor-regulated calcium reabsorption;ko04978//Mineral absorption	K08539;K08539;K08539;K08539	GO:0000791//euchromatin;GO:0000792//heterochromatin;GO:0001651//dense fibrillar component;GO:0005623//cell;GO:0005634//nucleus;GO:0005654//nucleoplasm;GO:0005720//nuclear heterochromatin;GO:0005737//cytoplasm;GO:0005829//cytosol;GO:0005901//caveola;GO:0016363//nuclear matrix;GO:0030315//T-tubule;GO:0043231//intracellular membrane-bounded organelle;GO:0043235//receptor complex;GO:0048471//perinucl…	GO:0000976//transcription regulatory region sequence-specific DNA binding;GO:0000977//RNA polymerase II regulatory region sequence-specific DNA binding;GO:0000981//RNA polymerase II transcription factor activity, sequence-specific DNA binding;GO:0003677//DNA binding;GO:0003700//transcription factor activity, sequence-specific DNA binding;GO:0003707//steroid hormone receptor activity;GO:0004879//R…	GO:0000122//negative regulation of transcription from RNA polymerase II promoter;GO:0000902//cell morphogenesis;GO:0001501//skeletal system development;GO:0006355//regulation of transcription, DNA-templated;GO:0006629//lipid metabolic process;GO:0006816//calcium ion transport;GO:0006874//cellular calcium ion homeostasis;GO:0007275//multicellular organism development;GO:0007595//lactation;GO:00082…
ENSG00000148948	33	37	25	10	10	15	0.35	0.4	0.33	0.14	0.15	0.19	0.36	0.16	-1.169925001	0.001148793	0.002959508	LRRC4C	Organismal Systems;Environmental Information Processing	Development;Signaling molecules and interaction	ko04360//Axon guidance;ko04514//Cell adhesion molecules (CAMs)	K07523;K07523	GO:0005886//plasma membrane;GO:0016020//membrane;GO:0016021//integral component of membrane;GO:0030054//cell junction;GO:0045202//synapse;GO:0045211//postsynaptic membrane	GO:0005515//protein binding;GO:0050839//cell adhesion molecule binding;GO:0098632//protein binding involved in cell-cell adhesion	GO:0050770//regulation of axonogenesis;GO:0050804//modulation of synaptic transmission;GO:0099560//synaptic membrane adhesion
ENSG00000147862	2588	2318	2002	861	922	1053	17.21	15.82	15.52	6.25	7.8	7.55	16.18333333	7.2	-1.168439983	1.76E-92	1.19E-90	NFIB	-	-	-	-	GO:0001650//fibrillar center;GO:0005634//nucleus;GO:0005654//nucleoplasm;GO:0044300//cerebellar mossy fiber	GO:0000978//RNA polymerase II core promoter proximal region sequence-specific DNA binding;GO:0000981//RNA polymerase II transcription factor activity, sequence-specific DNA binding;GO:0001228//transcriptional activator activity, RNA polymerase II transcription regulatory region sequence-specific binding;GO:0003677//DNA binding;GO:0003690//double-stranded DNA binding;GO:0003700//transcription fact…	GO:0000122//negative regulation of transcription from RNA polymerase II promoter;GO:0002062//chondrocyte differentiation;GO:0006260//DNA replication;GO:0006355//regulation of transcription, DNA-templated;GO:0007420//brain development;GO:0008285//negative regulation of cell proliferation;GO:0009617//response to bacterium;GO:0010001//glial cell differentiation;GO:0021740//principal sensory nucleus …
ENSG00000173068	274	260	233	104	98	114	4.41	4.71	4.45	1.99	1.95	2.11	4.523333333	2.016666667	-1.165413673	2.67E-17	2.52E-16	BNC2	-	-	-	-	GO:0005634//nucleus;GO:0005654//nucleoplasm	GO:0003676//nucleic acid binding;GO:0003677//DNA binding;GO:0008270//zinc ion binding;GO:0046872//metal ion binding	GO:0003416//endochondral bone growth;GO:0043586//tongue development;GO:0060021//palate development;GO:0060485//mesenchyme development
ENSG00000087303	13418	13336	12393	5074	4814	5602	98.69	103	105.68	45.24	45.61	46.45	102.4566667	45.76666667	-1.162644736	4.42E-267	1.35E-264	NID2	-	-	-	-	GO:0005576//extracellular region;GO:0005604//basement membrane;GO:0005615//extracellular space;GO:0005886//plasma membrane;GO:0009986//cell surface;GO:0031012//extracellular matrix	GO:0005201//extracellular matrix structural constituent;GO:0005509//calcium ion binding;GO:0005515//protein binding	GO:0007155//cell adhesion;GO:0007160//cell-matrix adhesion
ENSG00000183496	569	559	475	201	204	227	6.08	6.27	5.89	2.6	2.81	2.74	6.08	2.716666667	-1.162233765	2.51E-35	5.29E-34	MEX3B	-	-	-	-	GO:0005654//nucleoplasm;GO:0005829//cytosol	GO:0003676//nucleic acid binding;GO:0003723//RNA binding	-
ENSG00000102802	69	65	56	32	22	21	0.84	0.83	0.79	0.47	0.34	0.29	0.82	0.366666667	-1.161154792	1.90E-05	6.40E-05	MEDAG	-	-	-	-	GO:0005737//cytoplasm	GO:0003674//molecular_function	GO:0045600//positive regulation of fat cell differentiation
ENSG00000139910	230	186	149	61	70	96	1.19	0.98	0.87	0.37	0.45	0.54	1.013333333	0.453333333	-1.160464672	1.19E-11	7.55E-11	NOVA1	-	-	-	-	GO:0005634//nucleus;GO:0005654//nucleoplasm;GO:0005730//nucleolus;GO:0043231//intracellular membrane-bounded organelle	GO:0003676//nucleic acid binding;GO:0003723//RNA binding;GO:0003729//mRNA binding;GO:0003730//mRNA 3'-UTR binding	GO:0000398//mRNA splicing, via spliceosome;GO:0050684//regulation of mRNA processing;GO:0051252//regulation of RNA metabolic process
ENSG00000173402	19099	18408	16959	7618	6710	7709	152.31	155.22	160.26	72.66	68.36	68.41	155.93	69.81	-1.159392904	1.27E-288	4.77E-286	DAG1	Human Diseases;Human Diseases;Environmental Information Processing;Human Diseases;Human Diseases	Cardiovascular diseases;Cardiovascular diseases;Signaling molecules and interaction;Cardiovascular diseases;Cardiovascular diseases	ko05414//Dilated cardiomyopathy (DCM);ko05410//Hypertrophic cardiomyopathy (HCM);ko04512//ECM-receptor interaction;ko05412//Arrhythmogenic right ventricular cardiomyopathy (ARVC);ko05416//Viral myocarditis	K06265;K06265;K06265;K06265;K06265	GO:0005576//extracellular region;GO:0005604//basement membrane;GO:0005615//extracellular space;GO:0005623//cell;GO:0005634//nucleus;GO:0005654//nucleoplasm;GO:0005737//cytoplasm;GO:0005856//cytoskeleton;GO:0005886//plasma membrane;GO:0005911//cell-cell junction;GO:0005913//cell-cell adherens junction;GO:0005925//focal adhesion;GO:0009897//external side of plasma membrane;GO:0016010//dystrophin-as…	GO:0002162//dystroglycan binding;GO:0003779//actin binding;GO:0005509//calcium ion binding;GO:0005515//protein binding;GO:0008307//structural constituent of muscle;GO:0015631//tubulin binding;GO:0017166//vinculin binding;GO:0042169//SH2 domain binding;GO:0043236//laminin binding;GO:0043237//laminin-1 binding;GO:0051393//alpha-actinin binding	GO:0001954//positive regulation of cell-matrix adhesion;GO:0002011//morphogenesis of an epithelial sheet;GO:0006509//membrane protein ectodomain proteolysis;GO:0007016//cytoskeletal anchoring at plasma membrane;GO:0007568//aging;GO:0010470//regulation of gastrulation;GO:0010717//regulation of epithelial to mesenchymal transition;GO:0014037//Schwann cell differentiation;GO:0014044//Schwann cell de…
ENSG00000164007	21	22	20	8	8	7	0.43	0.47	0.46	0.25	0.14	0.22	0.453333333	0.203333333	-1.156725504	0.00677537	0.015061289	CLDN19	Cellular Processes;Environmental Information Processing;Human Diseases;Organismal Systems	Cellular community - eukaryotes;Signaling molecules and interaction;Infectious diseases;Immune system	ko04530//Tight junction;ko04514//Cell adhesion molecules (CAMs);ko05160//Hepatitis C;ko04670//Leukocyte transendothelial migration	K06087;K06087;K06087;K06087	GO:0005634//nucleus;GO:0005737//cytoplasm;GO:0005886//plasma membrane;GO:0005923//bicellular tight junction;GO:0016020//membrane;GO:0016021//integral component of membrane;GO:0016323//basolateral plasma membrane;GO:0030054//cell junction;GO:0043296//apical junction complex;GO:0048471//perinuclear region of cytoplasm	GO:0005198//structural molecule activity;GO:0005515//protein binding;GO:0042802//identical protein binding	GO:0001934//positive regulation of protein phosphorylation;GO:0008285//negative regulation of cell proliferation;GO:0010628//positive regulation of gene expression;GO:0010629//negative regulation of gene expression;GO:0016338//calcium-independent cell-cell adhesion via plasma membrane cell-adhesion molecules;GO:0019227//neuronal action potential propagation;GO:0030336//negative regulation of cell…
ENSG00000050344	1046	906	835	341	374	393	16.4	15.52	16.12	6.56	7.15	7.85	16.01333333	7.186666667	-1.155878973	1.41E-52	4.72E-51	NFE2L3	-	-	-	-	GO:0005634//nucleus;GO:0005737//cytoplasm	GO:0000976//transcription regulatory region sequence-specific DNA binding;GO:0000978//RNA polymerase II core promoter proximal region sequence-specific DNA binding;GO:0001227//transcriptional repressor activity, RNA polymerase II transcription regulatory region sequence-specific binding;GO:0003677//DNA binding;GO:0003700//transcription factor activity, sequence-specific DNA binding	GO:0000122//negative regulation of transcription from RNA polymerase II promoter;GO:0006355//regulation of transcription, DNA-templated;GO:0006357//regulation of transcription from RNA polymerase II promoter;GO:0045893//positive regulation of transcription, DNA-templated
ENSG00000183530	2009	1902	1597	1435	1415	1550	34.75	20.07	7.19	6.95	6.99	13.97	20.67	9.303333333	-1.151718765	8.72E-09	4.34E-08	PRR14L	-	-	-	-	GO:0005575//cellular_component	GO:0003674//molecular_function	GO:0008150//biological_process
ENSG00000134871	34327	33356	30403	13157	12103	13793	190.84	194.75	196	88.69	86.68	86.47	193.8633333	87.28	-1.151316956	0	0	COL4A2	Human Diseases;Human Diseases;Environmental Information Processing;Cellular Processes;Organismal Systems;Human Diseases;Human Diseases;Human Diseases;Organismal Systems;Environmental Information Processing	Cancers;Infectious diseases;Signal transduction;Cellular community - eukaryotes;Endocrine system;Infectious diseases;Endocrine and metabolic diseases;Cancers;Digestive system;Signaling molecules and interaction	ko05200//Pathways in cancer;ko05165//Human papillomavirus infection;ko04151//PI3K-Akt signaling pathway;ko04510//Focal adhesion;ko04926//Relaxin signaling pathway;ko05146//Amoebiasis;ko04933//AGE-RAGE signaling pathway in diabetic complications;ko05222//Small cell lung cancer;ko04974//Protein digestion and absorption;ko04512//ECM-receptor interaction	K06237;K06237;K06237;K06237;K06237;K06237;K06237;K06237;K06237;K06237	GO:0005576//extracellular region;GO:0005581//collagen trimer;GO:0005587//collagen type IV trimer;GO:0005604//basement membrane;GO:0005615//extracellular space;GO:0031012//extracellular matrix	GO:0005201//extracellular matrix structural constituent;GO:0030020//extracellular matrix structural constituent conferring tensile strength	GO:0001525//angiogenesis;GO:0006351//transcription, DNA-templated;GO:0007568//aging;GO:0014823//response to activity;GO:0016525//negative regulation of angiogenesis;GO:0030198//extracellular matrix organization;GO:0035987//endodermal cell differentiation;GO:0038063//collagen-activated tyrosine kinase receptor signaling pathway;GO:0071560//cellular response to transforming growth factor beta stimu…
ENSG00000107821	182	239	229	72	76	113	4.69	6.44	6.82	2.27	2.54	3.28	5.983333333	2.696666667	-1.149772236	7.67E-12	4.95E-11	KAZALD1	-	-	-	-	GO:0005576//extracellular region;GO:0005614//interstitial matrix;GO:0031012//extracellular matrix	GO:0005515//protein binding;GO:0005520//insulin-like growth factor binding	GO:0001503//ossification;GO:0001558//regulation of cell growth;GO:0007275//multicellular organism development;GO:0030154//cell differentiation;GO:0030198//extracellular matrix organization
ENSG00000182158	7679	6977	6401	2771	2617	3008	38.88	37.1	37.58	17.01	17.07	17.17	37.85333333	17.08333333	-1.147830844	8.42E-271	2.69E-268	CREB3L2	Human Diseases;Environmental Information Processing;Human Diseases;Organismal Systems;Environmental Information Processing;Human Diseases;Human Diseases;Environmental Information Processing;Human Diseases;Human Diseases;Organismal Systems;Human Diseases;Organismal Systems;Organismal Systems;Organismal Systems;Environmental Information Processing;Organismal Systems;Environmental Information Proces…	Infectious diseases;Signal transduction;Infectious diseases;Environmental adaptation;Signal transduction;Cancers;Neurodegenerative diseases;Signal transduction;Endocrine and metabolic diseases;Substance dependence;Circulatory system;Infectious diseases;Nervous system;Endocrine system;Endocrine system;Signal transduction;Nervous system;Signal transduction;Endocrine and metabolic diseases;Endocrine…	ko05165//Human papillomavirus infection;ko04151//PI3K-Akt signaling pathway;ko05163//Human cytomegalovirus infection;ko04714//Thermogenesis;ko04024//cAMP signaling pathway;ko05203//Viral carcinogenesis;ko05016//Huntington disease;ko04022//cGMP - PKG signaling pathway;ko04934//Cushing syndrome;ko05034//Alcoholism;ko04261//Adrenergic signaling in cardiomyocytes;ko05161//Hepatitis B;ko04728//Dopamin…	K09048;K09048;K09048;K09048;K09048;K09048;K09048;K09048;K09048;K09048;K09048;K09048;K09048;K09048;K09048;K09048;K09048;K09048;K09048;K09048;K09048;K09048;K09048;K09048;K09048;K09048;K09048;K09048;K09048;K09048;K09048	GO:0000139//Golgi membrane;GO:0000785//chromatin;GO:0005634//nucleus;GO:0005654//nucleoplasm;GO:0005783//endoplasmic reticulum;GO:0005789//endoplasmic reticulum membrane;GO:0005829//cytosol;GO:0016020//membrane;GO:0016021//integral component of membrane;GO:0097038//perinuclear endoplasmic reticulum	GO:0000978//RNA polymerase II core promoter proximal region sequence-specific DNA binding;GO:0001228//transcriptional activator activity, RNA polymerase II transcription regulatory region sequence-specific binding;GO:0003677//DNA binding;GO:0003700//transcription factor activity, sequence-specific DNA binding;GO:0035497//cAMP response element binding;GO:0044212//transcription regulatory region DN…	GO:0002062//chondrocyte differentiation;GO:0006355//regulation of transcription, DNA-templated;GO:0006888//ER to Golgi vesicle-mediated transport;GO:0006986//response to unfolded protein;GO:0007275//multicellular organism development;GO:0009611//response to wounding;GO:0010628//positive regulation of gene expression;GO:0010976//positive regulation of neuron projection development;GO:0030968//endo…
ENSG00000137936	1177	1137	1030	484	451	531	13.8	15.88	14.56	6.67	6.73	6.58	14.74666667	6.66	-1.146794802	6.24E-57	2.28E-55	BCAR3	-	-	-	-	-	GO:0001784//phosphotyrosine binding;GO:0005085//guanyl-nucleotide exchange factor activity;GO:0019900//kinase binding	GO:0002089//lens morphogenesis in camera-type eye;GO:0007165//signal transduction;GO:0007264//small GTPase mediated signal transduction;GO:0008286//insulin receptor signaling pathway;GO:0033138//positive regulation of peptidyl-serine phosphorylation;GO:0043410//positive regulation of MAPK cascade;GO:0043547//positive regulation of GTPase activity;GO:0045740//positive regulation of DNA replication…
ENSG00000010282	24	17	25	3	7	5	0.57	0.42	0.6	0.07	0.53	0.12	0.53	0.24	-1.142957954	0.000389151	0.001083496	HHATL	-	-	-	-	GO:0005783//endoplasmic reticulum;GO:0005789//endoplasmic reticulum membrane;GO:0016020//membrane;GO:0016021//integral component of membrane;GO:0048471//perinuclear region of cytoplasm	GO:0005515//protein binding;GO:0016746//transferase activity, transferring acyl groups	GO:0060262//negative regulation of N-terminal protein palmitoylation
ENSG00000017427	106	82	96	35	31	25	1.47	2.01	2.15	0.97	1.02	0.56	1.876666667	0.85	-1.142637675	1.89E-09	9.95E-09	IGF1	Human Diseases;Environmental Information Processing;Environmental Information Processing;Environmental Information Processing;Environmental Information Processing;Human Diseases;Cellular Processes;Human Diseases;Environmental Information Processing;Human Diseases;Cellular Processes;Environmental Information Processing;Environmental Information Processing;Organismal Systems;Cellular Processes;Envi…	Cancers;Signal transduction;Signal transduction;Signal transduction;Signal transduction;Cancers;Cellular community - eukaryotes;Cancers;Signal transduction;Cancers;Cellular community - eukaryotes;Signal transduction;Signal transduction;Sensory system;Cell growth and death;Signal transduction;Cancers;Drug resistance;Aging;Endocrine system;Cardiovascular diseases;Cardiovascular diseases;Drug resist…	ko05200//Pathways in cancer;ko04151//PI3K-Akt signaling pathway;ko04010//MAPK signaling pathway;ko04014//Ras signaling pathway;ko04015//Rap1 signaling pathway;ko05205//Proteoglycans in cancer;ko04510//Focal adhesion;ko05202//Transcriptional misregulation in cancers;ko04150//mTOR signaling pathway;ko05224//Breast cancer;ko04550//Signaling pathways regulating pluripotency of stem cells;ko04068//Fox…	K05459;K05459;K05459;K05459;K05459;K05459;K05459;K05459;K05459;K05459;K05459;K05459;K05459;K05459;K05459;K05459;K05459;K05459;K05459;K05459;K05459;K05459;K05459;K05459;K05459;K05459;K05459;K05459;K05459;K05459	GO:0005576//extracellular region;GO:0005614//interstitial matrix;GO:0005615//extracellular space;GO:0005623//cell;GO:0005737//cytoplasm;GO:0005886//plasma membrane;GO:0031091//platelet alpha granule;GO:0035867//alphav-beta3 integrin-IGF-1-IGF1R complex;GO:0042567//insulin-like growth factor ternary complex;GO:0043025//neuronal cell body;GO:0070382//exocytic vesicle	GO:0005158//insulin receptor binding;GO:0005159//insulin-like growth factor receptor binding;GO:0005178//integrin binding;GO:0005179//hormone activity;GO:0005496//steroid binding;GO:0005515//protein binding;GO:0008083//growth factor activity;GO:0043539//protein serine/threonine kinase activator activity	GO:0000187//activation of MAPK activity;GO:0001649//osteoblast differentiation;GO:0001775//cell activation;GO:0001932//regulation of protein phosphorylation;GO:0001974//blood vessel remodeling;GO:0002683//negative regulation of immune system process;GO:0006417//regulation of translation;GO:0007165//signal transduction;GO:0007399//nervous system development;GO:0007608//sensory perception of smell;…
ENSG00000169218	799	716	619	276	271	307	15.62	14.7	14.03	6.54	6.83	6.77	14.78333333	6.713333333	-1.138870421	8.23E-44	2.24E-42	RSPO1	-	-	-	-	-	GO:0001664//G-protein coupled receptor binding;GO:0005102//receptor binding	GO:0001934//positive regulation of protein phosphorylation;GO:0002090//regulation of receptor internalization;GO:0030177//positive regulation of Wnt signaling pathway;GO:0090263//positive regulation of canonical Wnt signaling pathway
ENSG00000058668	2772	2637	2513	1142	1071	1228	13.74	14.66	15.97	6.75	6.7	6.71	14.79	6.72	-1.138088914	5.51E-110	4.83E-108	ATP2B4	Environmental Information Processing;Environmental Information Processing;Environmental Information Processing;Organismal Systems;Organismal Systems;Organismal Systems;Organismal Systems	Signal transduction;Signal transduction;Signal transduction;Circulatory system;Endocrine system;Digestive system;Digestive system	ko04024//cAMP signaling pathway;ko04020//Calcium signaling pathway;ko04022//cGMP - PKG signaling pathway;ko04261//Adrenergic signaling in cardiomyocytes;ko04925//Aldosterone synthesis and secretion;ko04972//Pancreatic secretion;ko04970//Salivary secretion	K05850;K05850;K05850;K05850;K05850;K05850;K05850	GO:0005623//cell;GO:0005886//plasma membrane;GO:0005887//integral component of plasma membrane;GO:0005929//cilium;GO:0016020//membrane;GO:0016021//integral component of membrane;GO:0016323//basolateral plasma membrane;GO:0030018//Z disc;GO:0030315//T-tubule;GO:0031514//motile cilium;GO:0032991//macromolecular complex;GO:0036126//sperm flagellum;GO:0042383//sarcolemma;GO:0042995//cell projection;G…	GO:0000166//nucleotide binding;GO:0005388//calcium-transporting ATPase activity;GO:0005515//protein binding;GO:0005516//calmodulin binding;GO:0005524//ATP binding;GO:0015085//calcium ion transmembrane transporter activity;GO:0017080//sodium channel regulator activity;GO:0019829//cation-transporting ATPase activity;GO:0019901//protein kinase binding;GO:0030165//PDZ domain binding;GO:0030346//prote…	GO:0003407//neural retina development;GO:0006357//regulation of transcription from RNA polymerase II promoter;GO:0006811//ion transport;GO:0006816//calcium ion transport;GO:0006874//cellular calcium ion homeostasis;GO:0007283//spermatogenesis;GO:0010629//negative regulation of gene expression;GO:0010751//negative regulation of nitric oxide mediated signal transduction;GO:0014832//urinary bladder …
ENSG00000137942	2167	1877	1560	711	782	776	16.69	15.11	13.83	6.53	7.58	6.64	15.21	6.916666667	-1.136871317	2.05E-68	9.58E-67	FNBP1L	-	-	-	-	GO:0005623//cell;GO:0005737//cytoplasm;GO:0005829//cytosol;GO:0031410//cytoplasmic vesicle	GO:0005515//protein binding;GO:0051020//GTPase binding	GO:0006897//endocytosis;GO:0006900//membrane budding;GO:0010324//membrane invagination;GO:0016050//vesicle organization;GO:0030050//vesicle transport along actin filament;GO:0051491//positive regulation of filopodium assembly;GO:0060271//cilium morphogenesis;GO:0072583//clathrin-mediated endocytosis;GO:0097320//membrane tubulation
ENSG00000179841	2516	2336	2113	854	939	1110	25.34	25.09	25.37	10.06	11.75	13.17	25.26666667	11.66	-1.115667559	5.97E-86	3.70E-84	AKAP5	-	-	-	-	GO:0005623//cell;GO:0005737//cytoplasm;GO:0005856//cytoskeleton;GO:0005886//plasma membrane;GO:0009898//cytoplasmic side of plasma membrane;GO:0014069//postsynaptic density;GO:0016020//membrane;GO:0016323//basolateral plasma membrane;GO:0030425//dendrite;GO:0031527//filopodium membrane;GO:0032279//asymmetric synapse;GO:0032590//dendrite membrane;GO:0032591//dendritic spine membrane;GO:0032991//ma…	GO:0001664//G-protein coupled receptor binding;GO:0003779//actin binding;GO:0005515//protein binding;GO:0005516//calmodulin binding;GO:0008179//adenylate cyclase binding;GO:0017124//SH3 domain binding;GO:0019900//kinase binding;GO:0019901//protein kinase binding;GO:0019904//protein domain specific binding;GO:0030346//protein phosphatase 2B binding;GO:0031698//beta-2 adrenergic receptor binding;GO…	GO:0001934//positive regulation of protein phosphorylation;GO:0006605//protein targeting;GO:0007165//signal transduction;GO:0007193//adenylate cyclase-inhibiting G-protein coupled receptor signaling pathway;GO:0007194//negative regulation of adenylate cyclase activity;GO:0010524//positive regulation of calcium ion transport into cytosol;GO:0010738//regulation of protein kinase A signaling;GO:0036…
ENSG00000141837	333	267	276	133	104	131	3.98	3.34	3.77	1.83	1.58	1.71	3.696666667	1.706666667	-1.11504365	2.45E-17	2.31E-16	CACNA1A	Environmental Information Processing;Environmental Information Processing;Organismal Systems;Organismal Systems;Organismal Systems;Organismal Systems;Organismal Systems;Human Diseases;Organismal Systems;Organismal Systems;Organismal Systems;Organismal Systems;Human Diseases;Human Diseases	Signal transduction;Signal transduction;Nervous system;Nervous system;Nervous system;Nervous system;Nervous system;Substance dependence;Nervous system;Sensory system;Nervous system;Nervous system;Endocrine and metabolic diseases;Substance dependence	ko04010//MAPK signaling pathway;ko04020//Calcium signaling pathway;ko04723//Retrograde endocannabinoid signaling;ko04726//Serotonergic synapse;ko04728//Dopaminergic synapse;ko04724//Glutamatergic synapse;ko04725//Cholinergic synapse;ko05032//Morphine addiction;ko04727//GABAergic synapse;ko04742//Taste transduction;ko04721//Synaptic vesicle cycle;ko04730//Long-term depression;ko04930//Type II diab…	K04344;K04344;K04344;K04344;K04344;K04344;K04344;K04344;K04344;K04344;K04344;K04344;K04344;K04344	GO:0005623//cell;GO:0005634//nucleus;GO:0005737//cytoplasm;GO:0005886//plasma membrane;GO:0005891//voltage-gated calcium channel complex;GO:0016020//membrane;GO:0016021//integral component of membrane;GO:0030425//dendrite;GO:0032991//macromolecular complex;GO:0042995//cell projection;GO:0043025//neuronal cell body;GO:0043204//perikaryon	GO:0005216//ion channel activity;GO:0005244//voltage-gated ion channel activity;GO:0005245//voltage-gated calcium channel activity;GO:0005262//calcium channel activity;GO:0005515//protein binding;GO:0005516//calmodulin binding;GO:0008331//high voltage-gated calcium channel activity;GO:0019905//syntaxin binding;GO:0046872//metal ion binding	GO:0001505//regulation of neurotransmitter levels;GO:0006811//ion transport;GO:0006816//calcium ion transport;GO:0007204//positive regulation of cytosolic calcium ion concentration;GO:0007214//gamma-aminobutyric acid signaling pathway;GO:0007268//synaptic transmission;GO:0007270//neuron-neuron synaptic transmission;GO:0007274//neuromuscular synaptic transmission;GO:0007416//synapse assembly;GO:00…
ENSG00000022355	567	491	400	211	178	216	10.12	15.28	13.85	4.78	6.13	7.31	13.08333333	6.073333333	-1.107169695	6.70E-27	1.03E-25	GABRA1	Environmental Information Processing;Organismal Systems;Human Diseases;Organismal Systems;Organismal Systems;Human Diseases	Signaling molecules and interaction;Nervous system;Substance dependence;Nervous system;Sensory system;Substance dependence	ko04080//Neuroactive ligand-receptor interaction;ko04723//Retrograde endocannabinoid signaling;ko05032//Morphine addiction;ko04727//GABAergic synapse;ko04742//Taste transduction;ko05033//Nicotine addiction	K05175;K05175;K05175;K05175;K05175;K05175	GO:0005886//plasma membrane;GO:0005887//integral component of plasma membrane;GO:0016020//membrane;GO:0016021//integral component of membrane;GO:0030054//cell junction;GO:0030659//cytoplasmic vesicle membrane;GO:0031410//cytoplasmic vesicle;GO:0032590//dendrite membrane;GO:0034707//chloride channel complex;GO:0043005//neuron projection;GO:0045202//synapse;GO:0045211//postsynaptic membrane;GO:0098…	GO:0004888//transmembrane signaling receptor activity;GO:0004890//GABA-A receptor activity;GO:0005216//ion channel activity;GO:0005230//extracellular ligand-gated ion channel activity;GO:0005237//inhibitory extracellular ligand-gated ion channel activity;GO:0005254//chloride channel activity;GO:0005515//protein binding;GO:0008144//drug binding;GO:0008503//benzodiazepine receptor activity;GO:00169…	GO:0006811//ion transport;GO:0006821//chloride transport;GO:0007165//signal transduction;GO:0007214//gamma-aminobutyric acid signaling pathway;GO:0007268//synaptic transmission;GO:0034220//ion transmembrane transport;GO:0042391//regulation of membrane potential;GO:0050877//neurological system process;GO:0051932//synaptic transmission, GABAergic;GO:0060078//regulation of postsynaptic membrane pote…
ENSG00000173157	854	809	735	302	308	379	4.47	4.42	4.53	1.91	2.07	2.26	4.473333333	2.08	-1.104766737	4.30E-45	1.21E-43	ADAMTS20	-	-	-	-	GO:0005576//extracellular region;GO:0005615//extracellular space	GO:0004175//endopeptidase activity;GO:0004222//metalloendopeptidase activity;GO:0008233//peptidase activity;GO:0008237//metallopeptidase activity;GO:0008270//zinc ion binding;GO:0016787//hydrolase activity;GO:0046872//metal ion binding	GO:0006508//proteolysis;GO:0009967//positive regulation of signal transduction;GO:0030198//extracellular matrix organization;GO:0043066//negative regulation of apoptotic process;GO:0045636//positive regulation of melanocyte differentiation;GO:0048070//regulation of developmental pigmentation
ENSG00000044574	63515	60714	54437	25524	24449	28039	774.97	779.85	771.2	366.89	360.97	359.1	775.34	362.32	-1.097564651	0	0	HSPA5	Genetic Information Processing;Organismal Systems;Organismal Systems;Human Diseases;Genetic Information Processing	Folding, sorting and degradation;Endocrine system;Immune system;Neurodegenerative diseases;Folding, sorting and degradation	ko04141//Protein processing in endoplasmic reticulum;ko04918//Thyroid hormone synthesis;ko04612//Antigen processing and presentation;ko05020//Prion diseases;ko03060//Protein export	K09490;K09490;K09490;K09490;K09490	GO:0005576//extracellular region;GO:0005634//nucleus;GO:0005737//cytoplasm;GO:0005739//mitochondrion;GO:0005783//endoplasmic reticulum;GO:0005788//endoplasmic reticulum lumen;GO:0005789//endoplasmic reticulum membrane;GO:0005790//smooth endoplasmic reticulum;GO:0005793//endoplasmic reticulum-Golgi intermediate compartment;GO:0005829//cytosol;GO:0005886//plasma membrane;GO:0008180//COP9 signalosom…	GO:0000166//nucleotide binding;GO:0005515//protein binding;GO:0005524//ATP binding;GO:0016787//hydrolase activity;GO:0016887//ATPase activity;GO:0019899//enzyme binding;GO:0019904//protein domain specific binding;GO:0031072//heat shock protein binding;GO:0031625//ubiquitin protein ligase binding;GO:0042623//ATPase activity, coupled;GO:0043022//ribosome binding;GO:0044183//protein binding involved…	GO:0001554//luteolysis;GO:0006983//ER overload response;GO:0006986//response to unfolded protein;GO:0009314//response to radiation;GO:0010976//positive regulation of neuron projection development;GO:0021589//cerebellum structural organization;GO:0021680//cerebellar Purkinje cell layer development;GO:0030182//neuron differentiation;GO:0030335//positive regulation of cell migration;GO:0030433//ER-a…
ENSG00000114948	51	34	39	18	16	18	0.61	0.41	0.54	0.25	0.23	0.25	0.52	0.243333333	-1.09557766	0.000900145	0.002366097	ADAM23	-	-	-	-	GO:0005576//extracellular region;GO:0005886//plasma membrane;GO:0016020//membrane;GO:0016021//integral component of membrane	GO:0004222//metalloendopeptidase activity;GO:0005515//protein binding;GO:0008237//metallopeptidase activity	GO:0006508//proteolysis;GO:0007155//cell adhesion;GO:1990830//cellular response to leukemia inhibitory factor
ENSG00000091986	8437	7776	7249	3339	3067	3351	78.87	76.91	79.56	37.55	37.27	35.48	78.44666667	36.76666667	-1.093313761	2.64E-229	6.28E-227	CCDC80	-	-	-	-	GO:0005576//extracellular region;GO:0005604//basement membrane;GO:0005614//interstitial matrix;GO:0005615//extracellular space;GO:0031012//extracellular matrix	GO:0001968//fibronectin binding;GO:0005539//glycosaminoglycan binding;GO:0008201//heparin binding	GO:0009617//response to bacterium;GO:0010811//positive regulation of cell-substrate adhesion;GO:0030198//extracellular matrix organization
ENSG00000167183	554	586	485	223	191	271	18.35	20.57	18.47	9.15	7.82	10.04	19.13	9.003333333	-1.087305735	1.85E-28	3.07E-27	PRR15L	-	-	-	-	GO:0005575//cellular_component	GO:0003674//molecular_function	GO:0008150//biological_process
ENSG00000123933	2021	1912	1909	791	819	832	24.73	25.95	28.87	12.04	12.97	12.49	26.51666667	12.5	-1.084971335	1.20E-77	6.63E-76	MXD4	-	-	-	-	-	GO:0046983//protein dimerization activity	-
ENSG00000128268; ENSG00000106384	2390	2276	2228	927	939	1012	18.37	18.37	19.86	8.64	9.3	8.77	18.86666667	8.903333333	-1.083422077	3.91E-96	2.82E-94	MGAT3	Metabolism;Metabolism	Global and overview maps;Glycan biosynthesis and metabolism	ko01100//Metabolic pathways;ko00510//N-Glycan biosynthesis	K00737;K00737	GO:0016020//membrane	GO:0003830//beta-1,4-mannosylglycoprotein 4-beta-N-acetylglucosaminyltransferase activity;GO:0016740//transferase activity	GO:0006487//protein N-linked glycosylation;GO:0008104//protein localization;GO:0030334//regulation of cell migration
ENSG00000168542	19296	18896	16984	7647	7300	8084	124.36	128.23	126.93	59.75	60.82	58.75	126.5066667	59.77333333	-1.08163951	0	0	COL3A1	Organismal Systems;Organismal Systems;Human Diseases;Human Diseases;Organismal Systems	Endocrine system;Immune system;Infectious diseases;Endocrine and metabolic diseases;Digestive system	ko04926//Relaxin signaling pathway;ko04611//Platelet activation;ko05146//Amoebiasis;ko04933//AGE-RAGE signaling pathway in diabetic complications;ko04974//Protein digestion and absorption	K19720;K19720;K19720;K19720;K19720	GO:0005576//extracellular region;GO:0005581//collagen trimer;GO:0005586//collagen type III trimer;GO:0005615//extracellular space;GO:0031012//extracellular matrix	GO:0002020//protease binding;GO:0005178//integrin binding;GO:0005201//extracellular matrix structural constituent;GO:0005515//protein binding;GO:0030020//extracellular matrix structural constituent conferring tensile strength;GO:0046332//SMAD binding;GO:0046872//metal ion binding;GO:0048407//platelet-derived growth factor binding	GO:0001501//skeletal system development;GO:0001568//blood vessel development;GO:0007160//cell-matrix adhesion;GO:0007179//transforming growth factor beta receptor signaling pathway;GO:0007229//integrin-mediated signaling pathway;GO:0007507//heart development;GO:0009314//response to radiation;GO:0009612//response to mechanical stimulus;GO:0018149//peptide cross-linking;GO:0021987//cerebral cortex …
ENSG00000130176	326	321	304	120	139	142	8.43	9.29	9.46	3.87	4.76	4.23	9.06	4.286666667	-1.079654813	4.83E-19	5.05E-18	CNN1	-	-	-	-	GO:0005856//cytoskeleton	GO:0003779//actin binding;GO:0005515//protein binding;GO:0005516//calmodulin binding	GO:0031032//actomyosin structure organization;GO:1904706//negative regulation of vascular smooth muscle cell proliferation
ENSG00000182752	23	14	19	5	11	6	0.07	0.05	0.07	0.02	0.05	0.02	0.063333333	0.03	-1.078002512	0.021343375	0.042158226	PAPPA	-	-	-	-	GO:0005576//extracellular region;GO:0005615//extracellular space	GO:0004175//endopeptidase activity;GO:0004222//metalloendopeptidase activity;GO:0008233//peptidase activity;GO:0008237//metallopeptidase activity;GO:0016787//hydrolase activity;GO:0046872//metal ion binding	GO:0006508//proteolysis;GO:0007565//female pregnancy;GO:0032354//response to follicle-stimulating hormone;GO:0051384//response to glucocorticoid
ENSG00000030419	158	147	137	80	70	63	1.81	1.16	1.54	0.72	0.93	0.49	1.503333333	0.713333333	-1.075516637	1.00E-07	4.48E-07	IKZF2	-	-	-	-	GO:0005634//nucleus;GO:0005654//nucleoplasm	GO:0003676//nucleic acid binding;GO:0003677//DNA binding;GO:0003700//transcription factor activity, sequence-specific DNA binding;GO:0042802//identical protein binding;GO:0044212//transcription regulatory region DNA binding;GO:0046872//metal ion binding	GO:0045944//positive regulation of transcription from RNA polymerase II promoter
ENSG00000145824	133	130	139	58	56	55	2.61	2.68	3.17	1.38	1.42	1.22	2.82	1.34	-1.073462162	3.52E-09	1.82E-08	CXCL14	Environmental Information Processing;Organismal Systems	Signaling molecules and interaction;Immune system	ko04060//Cytokine-cytokine receptor interaction;ko04062//Chemokine signaling pathway	K10033;K10033	GO:0005576//extracellular region;GO:0005615//extracellular space;GO:0005794//Golgi apparatus	GO:0005125//cytokine activity;GO:0008009//chemokine activity	GO:0006955//immune response;GO:0007165//signal transduction;GO:0031640//killing of cells of other organism;GO:0045662//negative regulation of myoblast differentiation;GO:0048839//inner ear development;GO:0060326//cell chemotaxis;GO:2000503//positive regulation of natural killer cell chemotaxis
ENSG00000173918	2315	2227	2074	944	941	974	33.31	36.87	34.27	16.35	17.54	15.81	34.81666667	16.56666667	-1.071494736	2.63E-93	1.82E-91	C1QTNF1	-	-	-	-	GO:0005576//extracellular region;GO:0005581//collagen trimer;GO:0005615//extracellular space;GO:0005623//cell;GO:0005887//integral component of plasma membrane	GO:0005515//protein binding;GO:0005518//collagen binding;GO:0042802//identical protein binding	GO:0007204//positive regulation of cytosolic calcium ion concentration;GO:0010544//negative regulation of platelet activation;GO:0010628//positive regulation of gene expression;GO:0010906//regulation of glucose metabolic process;GO:0043410//positive regulation of MAPK cascade;GO:0051897//positive regulation of protein kinase B signaling;GO:0090331//negative regulation of platelet aggregation;GO:2…
ENSG00000102158	1350	1083	1011	449	449	537	19.92	17.87	18.63	7.7	8.72	10.46	18.80666667	8.96	-1.069673528	1.39E-51	4.55E-50	MAGT1	-	-	-	-	GO:0005783//endoplasmic reticulum;GO:0005789//endoplasmic reticulum membrane;GO:0005886//plasma membrane;GO:0008250//oligosaccharyltransferase complex;GO:0016020//membrane;GO:0016021//integral component of membrane	GO:0015095//magnesium ion transmembrane transporter activity	GO:0006486//protein glycosylation;GO:0006487//protein N-linked glycosylation;GO:0015693//magnesium ion transport;GO:0018279//protein N-linked glycosylation via asparagine;GO:0050890//cognition;GO:1903830//magnesium ion transmembrane transport
ENSG00000137501	379	426	349	158	155	195	4.22	5.16	4.59	2.11	2.24	2.31	4.656666667	2.22	-1.068737938	4.44E-20	4.93E-19	SYTL2	-	-	-	-	GO:0005737//cytoplasm;GO:0005886//plasma membrane;GO:0016020//membrane;GO:0019897//extrinsic component of plasma membrane;GO:0033162//melanosome membrane;GO:0042470//melanosome;GO:0070382//exocytic vesicle	GO:0001786//phosphatidylserine binding;GO:0005515//protein binding;GO:0005546//phosphatidylinositol-4,5-bisphosphate binding;GO:0017137//Rab GTPase binding;GO:0019902//phosphatase binding;GO:0042043//neurexin family protein binding	GO:0006886//intracellular protein transport;GO:0006887//exocytosis;GO:0006904//vesicle docking involved in exocytosis;GO:0010923//negative regulation of phosphatase activity;GO:0070257//positive regulation of mucus secretion;GO:0072659//protein localization to plasma membrane
ENSG00000185736	106	113	71	43	33	47	0.88	0.99	0.68	0.43	0.35	0.44	0.85	0.406666667	-1.063616099	1.35E-06	5.25E-06	ADARB2	-	-	-	-	GO:0005634//nucleus;GO:0005730//nucleolus;GO:0005737//cytoplasm	GO:0003723//RNA binding;GO:0003725//double-stranded RNA binding;GO:0003726//double-stranded RNA adenosine deaminase activity;GO:0004000//adenosine deaminase activity;GO:0008251//tRNA-specific adenosine deaminase activity;GO:0016787//hydrolase activity;GO:0046872//metal ion binding	GO:0006382//adenosine to inosine editing;GO:0006396//RNA processing;GO:0006397//mRNA processing
ENSG00000133466	1964	1921	1711	828	728	811	29.33	30.14	29.64	14.99	14	13.66	29.70333333	14.21666667	-1.0630416	2.38E-87	1.51E-85	C1QTNF6	-	-	-	-	GO:0005576//extracellular region;GO:0005581//collagen trimer;GO:0005615//extracellular space;GO:0016020//membrane;GO:0016021//integral component of membrane;GO:0032991//macromolecular complex	GO:0005515//protein binding;GO:0042802//identical protein binding	-
ENSG00000155660	17555	16014	14634	7017	6299	7082	262.4	251.38	253.65	127.17	121.3	119.37	255.81	122.6133333	-1.060956792	3.85E-290	1.48E-287	PDIA4	Genetic Information Processing;Organismal Systems	Folding, sorting and degradation;Endocrine system	ko04141//Protein processing in endoplasmic reticulum;ko04918//Thyroid hormone synthesis	K09582;K09582	GO:0005615//extracellular space;GO:0005623//cell;GO:0005783//endoplasmic reticulum;GO:0005788//endoplasmic reticulum lumen;GO:0009986//cell surface	GO:0003756//protein disulfide isomerase activity;GO:0015037//peptide disulfide oxidoreductase activity;GO:0016853//isomerase activity	GO:0045454//cell redox homeostasis;GO:0055114//oxidation-reduction process
ENSG00000196976	365	336	310	147	132	152	17.18	16.54	16.91	8.27	7.95	8.05	16.87666667	8.09	-1.060818376	8.44E-21	9.80E-20	LAGE3	-	-	-	-	GO:0000408//EKC/KEOPS complex;GO:0005634//nucleus;GO:0005654//nucleoplasm;GO:0005737//cytoplasm;GO:0016604//nuclear body	GO:0003674//molecular_function	GO:0008033//tRNA processing;GO:0045944//positive regulation of transcription from RNA polymerase II promoter;GO:0070525//tRNA threonylcarbamoyladenosine metabolic process
ENSG00000133135	2664	2371	1926	948	965	1040	34.74	32.47	29.12	14.99	16.21	15.29	32.11	15.49666667	-1.05106474	2.12E-80	1.23E-78	RNF128	-	-	-	-	GO:0005737//cytoplasm;GO:0005770//late endosome;GO:0005783//endoplasmic reticulum;GO:0005794//Golgi apparatus;GO:0005856//cytoskeleton;GO:0012505//endomembrane system;GO:0016020//membrane;GO:0016021//integral component of membrane;GO:0048471//perinuclear region of cytoplasm	GO:0016740//transferase activity;GO:0046872//metal ion binding;GO:0061630//ubiquitin protein ligase activity	GO:0006511//ubiquitin-dependent protein catabolic process;GO:0016567//protein ubiquitination;GO:0031647//regulation of protein stability;GO:0042036//negative regulation of cytokine biosynthetic process
ENSG00000189184	652	619	513	245	288	267	6.17	5.97	5.65	2.53	3.58	2.48	5.93	2.863333333	-1.050336474	8.73E-27	1.33E-25	PCDH18	-	-	-	-	GO:0005886//plasma membrane;GO:0005887//integral component of plasma membrane;GO:0016020//membrane;GO:0016021//integral component of membrane	GO:0005509//calcium ion binding;GO:0005515//protein binding	GO:0007155//cell adhesion;GO:0007156//homophilic cell adhesion via plasma membrane adhesion molecules;GO:0007399//nervous system development;GO:0007420//brain development;GO:0016339//calcium-dependent cell-cell adhesion via plasma membrane cell adhesion molecules
ENSG00000150625	4788	4247	3748	1886	1704	1875	53.4	49.75	48.48	25.51	24.48	23.58	50.54333333	24.52333333	-1.043365723	6.24E-139	7.49E-137	GPM6A	-	-	-	-	GO:0005886//plasma membrane;GO:0016020//membrane;GO:0016021//integral component of membrane;GO:0030054//cell junction;GO:0030175//filopodium;GO:0030424//axon;GO:0030426//growth cone;GO:0042995//cell projection;GO:0043005//neuron projection;GO:0043025//neuronal cell body;GO:0043197//dendritic spine;GO:0044295//axonal growth cone;GO:0045202//synapse	GO:0005262//calcium channel activity	GO:0001764//neuron migration;GO:0003407//neural retina development;GO:0007399//nervous system development;GO:0007416//synapse assembly;GO:0009617//response to bacterium;GO:0031175//neuron projection development;GO:0048812//neuron projection morphogenesis;GO:0048863//stem cell differentiation;GO:0050807//regulation of synapse organization;GO:0051491//positive regulation of filopodium assembly;GO:0…
ENSG00000134508	439	442	390	165	177	208	4.73	5.03	4.83	2.17	2.43	2.48	4.863333333	2.36	-1.043158618	9.58E-24	1.30E-22	CABLES1	-	-	-	-	GO:0005634//nucleus;GO:0005654//nucleoplasm;GO:0005737//cytoplasm;GO:0005829//cytosol;GO:0030426//growth cone;GO:0042995//cell projection	GO:0005515//protein binding	GO:0000082//G1/S transition of mitotic cell cycle;GO:0007049//cell cycle;GO:0007399//nervous system development;GO:0051301//cell division;GO:0051726//regulation of cell cycle
ENSG00000120278	191	154	162	82	81	70	1.11	1.01	1.36	0.6	0.6	0.49	1.16	0.563333333	-1.04206406	3.26E-09	1.69E-08	PLEKHG1	-	-	-	-	GO:0005654//nucleoplasm	GO:0003674//molecular_function;GO:0005085//guanyl-nucleotide exchange factor activity;GO:0005089//Rho guanyl-nucleotide exchange factor activity	GO:0008150//biological_process;GO:0035023//regulation of Rho protein signal transduction
ENSG00000138764	761	630	576	261	269	308	9.73	8.49	8.55	4.09	4.5	4.48	8.923333333	4.356666667	-1.034357998	3.44E-34	6.95E-33	CCNG2	-	-	-	-	GO:0000307//cyclin-dependent protein kinase holoenzyme complex;GO:0005634//nucleus;GO:0005737//cytoplasm;GO:0005829//cytosol	GO:0004672//protein kinase activity;GO:0016538//cyclin-dependent protein serine/threonine kinase regulator activity;GO:0019901//protein kinase binding	GO:0000079//regulation of cyclin-dependent protein serine/threonine kinase activity;GO:0006468//protein phosphorylation;GO:0007049//cell cycle;GO:0044772//mitotic cell cycle phase transition;GO:0051301//cell division;GO:0051726//regulation of cell cycle
ENSG00000180660	21	22	15	5	10	9	0.3	0.33	0.25	0.09	0.19	0.15	0.293333333	0.143333333	-1.033166864	0.022465486	0.044090096	MAB21L1	-	-	-	-	GO:0005634//nucleus	GO:0000166//nucleotide binding;GO:0016740//transferase activity;GO:0016779//nucleotidyltransferase activity;GO:0046872//metal ion binding	GO:0001654//eye development;GO:0007275//multicellular organism development;GO:0008284//positive regulation of cell proliferation;GO:0043010//camera-type eye development
ENSG00000113369	146	126	132	65	69	57	1.9	1.83	2.01	0.97	1.03	0.81	1.913333333	0.936666667	-1.030480606	2.23E-07	9.60E-07	ARRDC3	-	-	-	-	GO:0005737//cytoplasm;GO:0005764//lysosome;GO:0005768//endosome;GO:0005769//early endosome;GO:0005886//plasma membrane;GO:0016020//membrane	GO:0031699//beta-3 adrenergic receptor binding	GO:0001659//temperature homeostasis;GO:0031651//negative regulation of heat generation;GO:0043588//skin development;GO:0051443//positive regulation of ubiquitin-protein transferase activity;GO:0060613//fat pad development;GO:0071878//negative regulation of adrenergic receptor signaling pathway;GO:0090327//negative regulation of locomotion involved in locomotory behavior
ENSG00000122584	1752	1696	1409	695	705	712	22.92	23.28	21.37	10.91	11.82	10.39	22.52333333	11.04	-1.028680182	2.97E-69	1.43E-67	NXPH1	-	-	-	-	GO:0005576//extracellular region	GO:0005102//receptor binding	-
ENSG00000113140	155619	149942	137756	64789	59970	69401	3349.49	3430.59	3514.5	1671.12	1670.58	1708.47	3431.526667	1683.39	-1.027481114	0	0	SPARC	-	-	-	-	GO:0005576//extracellular region;GO:0005604//basement membrane;GO:0005615//extracellular space;GO:0005634//nucleus;GO:0005737//cytoplasm;GO:0009986//cell surface;GO:0016363//nuclear matrix;GO:0031012//extracellular matrix;GO:0031091//platelet alpha granule;GO:0031092//platelet alpha granule membrane;GO:0031982//vesicle;GO:0043231//intracellular membrane-bounded organelle;GO:0045202//synapse	GO:0005201//extracellular matrix structural constituent;GO:0005509//calcium ion binding;GO:0005515//protein binding;GO:0005518//collagen binding;GO:0046872//metal ion binding;GO:0050840//extracellular matrix binding	GO:0001503//ossification;GO:0001937//negative regulation of endothelial cell proliferation;GO:0007507//heart development;GO:0009629//response to gravity;GO:0010288//response to lead ion;GO:0010595//positive regulation of endothelial cell migration;GO:0016525//negative regulation of angiogenesis;GO:0022604//regulation of cell morphogenesis;GO:0030324//lung development;GO:0032496//response to lipop…
ENSG00000182492	7928	7907	7055	3300	3131	3492	138.11	144.12	143.37	69	70.67	69.13	141.8666667	69.6	-1.027376439	1.55E-209	3.07E-207	BGN	-	-	-	-	GO:0005576//extracellular region;GO:0005615//extracellular space;GO:0009986//cell surface;GO:0030133//transport vesicle;GO:0031012//extracellular matrix;GO:0042383//sarcolemma	GO:0005515//protein binding;GO:0005539//glycosaminoglycan binding;GO:0030021//extracellular matrix structural constituent conferring compression resistance;GO:0050840//extracellular matrix binding	GO:0001974//blood vessel remodeling;GO:0019800//peptide cross-linking via chondroitin 4-sulfate glycosaminoglycan;GO:0060348//bone development
ENSG00000184828	1073	1045	939	424	410	502	12.24	12.13	13.08	5.87	6.04	6.51	12.48333333	6.14	-1.023692657	3.48E-51	1.13E-49	ZBTB7C	-	-	-	-	GO:0005634//nucleus	GO:0003676//nucleic acid binding;GO:0005515//protein binding;GO:0046872//metal ion binding	GO:0008285//negative regulation of cell proliferation;GO:0045600//positive regulation of fat cell differentiation;GO:0045944//positive regulation of transcription from RNA polymerase II promoter;GO:1903025//regulation of RNA polymerase II regulatory region sequence-specific DNA binding
ENSG00000134571	17	20	30	12	6	11	0.15	0.18	0.3	0.13	0.07	0.11	0.21	0.103333333	-1.023083613	0.018984107	0.037988711	MYBPC3	Human Diseases;Human Diseases	Cardiovascular diseases;Cardiovascular diseases	ko05414//Dilated cardiomyopathy (DCM);ko05410//Hypertrophic cardiomyopathy (HCM)	K12568;K12568	GO:0005863//striated muscle myosin thick filament;GO:0030017//sarcomere;GO:0031672//A band;GO:0097512//cardiac myofibril	GO:0005515//protein binding;GO:0008307//structural constituent of muscle;GO:0017022//myosin binding;GO:0032036//myosin heavy chain binding;GO:0042802//identical protein binding	GO:0003007//heart morphogenesis;GO:0006942//regulation of striated muscle contraction;GO:0055010//ventricular cardiac muscle tissue morphogenesis;GO:0060048//cardiac muscle contraction
ENSG00000114790; ENSG00000277101	1962	1766	1568	751	697	830	16.81	17.37	17.26	9.24	7.68	8.49	17.14666667	8.47	-1.017494267	3.26E-84	1.96E-82	ARHGEF26	Human Diseases	Infectious diseases	ko05100//Bacterial invasion of epithelial cells	K13744	GO:0005575//cellular_component	GO:0003674//molecular_function;GO:0005085//guanyl-nucleotide exchange factor activity;GO:0005089//Rho guanyl-nucleotide exchange factor activity;GO:0005515//protein binding	GO:0001886//endothelial cell morphogenesis;GO:0035023//regulation of Rho protein signal transduction;GO:0097178//ruffle assembly
ENSG00000170502; ENSG00000122824	107	111	62	37	34	51	2.16	2.36	1.44	0.91	0.88	1.16	1.986666667	0.983333333	-1.014597376	8.42E-06	2.97E-05	NUDT10	-	-	-	-	GO:0005634//nucleus;GO:0005737//cytoplasm;GO:0005829//cytosol	GO:0000298//endopolyphosphatase activity;GO:0008486//diphosphoinositol-polyphosphate diphosphatase activity;GO:0016787//hydrolase activity;GO:0034431//bis(5'-adenosyl)-hexaphosphatase activity;GO:0034432//bis(5'-adenosyl)-pentaphosphatase activity;GO:0046872//metal ion binding;GO:0050072//m7G(5')pppN diphosphatase activity;GO:0052840//inositol diphosphate tetrakisphosphate diphosphatase activity;…	GO:0071543//diphosphoinositol polyphosphate metabolic process;GO:1901907//diadenosine pentaphosphate catabolic process;GO:1901909//diadenosine hexaphosphate catabolic process;GO:1901911//adenosine 5'-(hexahydrogen pentaphosphate) catabolic process
ENSG00000170542	1009	897	746	359	411	381	10.65	9.94	9.13	4.59	5.59	4.54	9.906666667	4.906666667	-1.013656444	1.20E-36	2.66E-35	SERPINB9	Human Diseases	Infectious diseases	ko05146//Amoebiasis	K13963	GO:0005615//extracellular space;GO:0005634//nucleus;GO:0005654//nucleoplasm;GO:0005737//cytoplasm;GO:0005794//Golgi apparatus;GO:0005829//cytosol	GO:0002020//protease binding;GO:0004867//serine-type endopeptidase inhibitor activity;GO:0005515//protein binding;GO:0043027//cysteine-type endopeptidase inhibitor activity involved in apoptotic process	GO:0001913//T cell mediated cytotoxicity;GO:0002438//acute inflammatory response to antigenic stimulus;GO:0006915//apoptotic process;GO:0006955//immune response;GO:0009617//response to bacterium;GO:0010628//positive regulation of gene expression;GO:0010951//negative regulation of endopeptidase activity;GO:0033668//negative regulation by symbiont of host apoptotic process;GO:0042270//protection fr…
ENSG00000180209	27	18	20	8	8	13	1.46	1.85	1.42	0.81	0.6	0.94	1.576666667	0.783333333	-1.009179427	0.022801618	0.044673773	MYLPF	Cellular Processes;Cellular Processes;Organismal Systems	Cell motility;Cellular community - eukaryotes;Immune system	ko04810//Regulation of actin cytoskeleton;ko04510//Focal adhesion;ko04670//Leukocyte transendothelial migration	K12758;K12758;K12758	GO:0016459//myosin complex	GO:0005509//calcium ion binding;GO:0008307//structural constituent of muscle;GO:0046872//metal ion binding	GO:0006955//immune response;GO:0007519//skeletal muscle tissue development
ENSG00000133424	1803	1845	1613	761	755	810	14.56	15.7	15.14	7.41	7.9	7.34	15.13333333	7.55	-1.003181247	9.54E-75	5.02E-73	LARGE1	Metabolism;Metabolism	Global and overview maps;Glycan biosynthesis and metabolism	ko01100//Metabolic pathways;ko00515//Mannose type O-glycan biosyntheis	K09668;K09668	GO:0000139//Golgi membrane;GO:0005623//cell;GO:0005794//Golgi apparatus;GO:0016020//membrane;GO:0016021//integral component of membrane;GO:0043231//intracellular membrane-bounded organelle	GO:0003824//catalytic activity;GO:0005515//protein binding;GO:0015020//glucuronosyltransferase activity;GO:0016740//transferase activity;GO:0016757//transferase activity, transferring glycosyl groups;GO:0030145//manganese ion binding;GO:0042285//xylosyltransferase activity;GO:0046872//metal ion binding	GO:0006486//protein glycosylation;GO:0008152//metabolic process;GO:0009101//glycoprotein biosynthetic process;GO:0035269//protein O-linked mannosylation;GO:0043403//skeletal muscle tissue regeneration;GO:0046716//muscle cell cellular homeostasis;GO:0060538//skeletal muscle organ development
ENSG00000080546	1554	1436	1368	675	608	684	20.44	19.45	20.57	10.45	9.9	9.85	20.15333333	10.06666667	-1.001432429	1.04E-64	4.45E-63	SESN1	Organismal Systems;Cellular Processes	Aging;Cell growth and death	ko04211//Longevity regulating pathway - mammal;ko04115//p53 signaling pathway	K10141;K10141	GO:0001650//fibrillar center;GO:0005634//nucleus;GO:0005654//nucleoplasm;GO:0005737//cytoplasm;GO:0031932//TORC2 complex;GO:0061700//GATOR2 complex	GO:0005515//protein binding;GO:0016491//oxidoreductase activity;GO:0016684//oxidoreductase activity, acting on peroxide as acceptor;GO:0051920//peroxiredoxin activity;GO:0070728//leucine binding	GO:0016239//positive regulation of macroautophagy;GO:0030308//negative regulation of cell growth;GO:0034198//cellular response to amino acid starvation;GO:0042149//cellular response to glucose starvation;GO:0051896//regulation of protein kinase B signaling;GO:0055114//oxidation-reduction process;GO:0071230//cellular response to amino acid stimulus;GO:0071233//cellular response to leucine;GO:00725…
ENSG00000172803	177	167	159	275	289	318	3.57	3.56	3.74	6.88	7.55	7.33	3.623333333	7.253333333	1.001326616	9.39E-10	5.09E-09	SNX32	Cellular Processes	Transport and catabolism	ko04144//Endocytosis	K17920	GO:0005768//endosome;GO:0005829//cytosol	GO:0035091//phosphatidylinositol binding	GO:0015031//protein transport;GO:0042147//retrograde transport, endosome to Golgi
ENSG00000163739	223	206	174	328	325	416	8.39	8.14	7.59	14.96	15.75	17.65	8.04	16.12	1.003584337	3.37E-11	2.07E-10	CXCL1	Environmental Information Processing;Human Diseases;Organismal Systems;Organismal Systems;Environmental Information Processing;Organismal Systems;Human Diseases;Human Diseases	Signaling molecules and interaction;Infectious diseases;Immune system;Immune system;Signal transduction;Immune system;Infectious diseases;Infectious diseases	ko04060//Cytokine-cytokine receptor interaction;ko05167//Kaposi sarcoma-associated herpesvirus infection;ko04062//Chemokine signaling pathway;ko04621//NOD-like receptor signaling pathway;ko04668//TNF signaling pathway;ko04657//IL-17 signaling pathway;ko05132//Salmonella infection;ko05134//Legionellosis	K05505;K05505;K05505;K05505;K05505;K05505;K05505;K05505	GO:0005576//extracellular region;GO:0005615//extracellular space;GO:0005623//cell	GO:0005125//cytokine activity;GO:0008009//chemokine activity;GO:0008083//growth factor activity;GO:0045236//CXCR chemokine receptor binding	GO:0002237//response to molecule of bacterial origin;GO:0002526//acute inflammatory response;GO:0006935//chemotaxis;GO:0006952//defense response;GO:0006954//inflammatory response;GO:0006955//immune response;GO:0007165//signal transduction;GO:0007204//positive regulation of cytosolic calcium ion concentration;GO:0010765//positive regulation of sodium ion transport;GO:0030593//neutrophil chemotaxis…
ENSG00000163482	134	133	126	196	211	195	1.13	1.16	1.14	2.28	2.27	2.33	1.143333333	2.293333333	1.004199989	9.15E-05	0.000280411	STK36	-	-	-	-	GO:0005576//extracellular region;GO:0005634//nucleus;GO:0005737//cytoplasm;GO:0005829//cytosol	GO:0000166//nucleotide binding;GO:0004672//protein kinase activity;GO:0004674//protein serine/threonine kinase activity;GO:0005515//protein binding;GO:0005524//ATP binding;GO:0008134//transcription factor binding;GO:0016301//kinase activity;GO:0016740//transferase activity;GO:0046872//metal ion binding	GO:0003351//epithelial cilium movement;GO:0006468//protein phosphorylation;GO:0007228//positive regulation of hh target transcription factor activity;GO:0007275//multicellular organism development;GO:0007420//brain development;GO:0009791//post-embryonic development;GO:0016310//phosphorylation;GO:0030030//cell projection organization;GO:0045880//positive regulation of smoothened signaling pathway;…
ENSG00000123415	443	472	411	680	647	716	8.25	9.81	7.31	16.56	18.71	15.64	8.456666667	16.97	1.004825546	1.48E-12	1.00E-11	SMUG1	Genetic Information Processing	Replication and repair	ko03410//Base excision repair	K10800	GO:0001650//fibrillar center;GO:0005634//nucleus;GO:0005654//nucleoplasm;GO:0005730//nucleolus;GO:0005829//cytosol	GO:0000702//oxidized base lesion DNA N-glycosylase activity;GO:0000703//oxidized pyrimidine nucleobase lesion DNA N-glycosylase activity;GO:0003677//DNA binding;GO:0003697//single-stranded DNA binding;GO:0004844//uracil DNA N-glycosylase activity;GO:0016787//hydrolase activity;GO:0017065//single-strand selective uracil DNA N-glycosylase activity;GO:0019104//DNA N-glycosylase activity	GO:0006281//DNA repair;GO:0006284//base-excision repair;GO:0006974//cellular response to DNA damage stimulus
ENSG00000122644	42	41	28	67	45	78	0.96	0.96	0.71	1.77	1.23	2.28	0.876666667	1.76	1.00547513	0.008084042	0.017731211	ARL4A	-	-	-	-	GO:0005634//nucleus;GO:0005654//nucleoplasm;GO:0005730//nucleolus;GO:0005737//cytoplasm;GO:0005829//cytosol;GO:0005886//plasma membrane;GO:0016020//membrane	GO:0000166//nucleotide binding;GO:0003924//GTPase activity;GO:0005525//GTP binding	GO:0006886//intracellular protein transport;GO:0016192//vesicle-mediated transport;GO:0050873//brown fat cell differentiation
ENSG00000113070	593	613	501	999	934	1094	8.95	9.72	8.77	18.29	18.17	18.63	9.146666667	18.36333333	1.005509981	1.15E-27	1.83E-26	HBEGF	Human Diseases;Organismal Systems;Organismal Systems;Human Diseases;Organismal Systems;Environmental Information Processing;Human Diseases	Cancers;Endocrine system;Endocrine system;Drug resistance;Endocrine system;Signal transduction;Cancers	ko05205//Proteoglycans in cancer;ko04915//Estrogen signaling pathway;ko04928//Parathyroid hormone synthesis, secretion and action;ko01522//Endocrine resistance;ko04912//GnRH signaling pathway;ko04012//ErbB signaling pathway;ko05219//Bladder cancer	K08523;K08523;K08523;K08523;K08523;K08523;K08523	GO:0005576//extracellular region;GO:0005615//extracellular space;GO:0005886//plasma membrane;GO:0005887//integral component of plasma membrane;GO:0009986//cell surface;GO:0016020//membrane;GO:0016021//integral component of membrane	GO:0005154//epidermal growth factor receptor binding;GO:0008083//growth factor activity;GO:0008201//heparin binding	GO:0001525//angiogenesis;GO:0001832//blastocyst growth;GO:0007173//epidermal growth factor receptor signaling pathway;GO:0008016//regulation of heart contraction;GO:0008284//positive regulation of cell proliferation;GO:0016477//cell migration;GO:0030307//positive regulation of cell growth;GO:0030335//positive regulation of cell migration;GO:0035313//wound healing, spreading of epidermal cells;GO:…
ENSG00000135148	1683	1623	1410	2712	2589	2861	25.56	25.88	24.92	52.67	51.6	49.07	25.45333333	51.11333333	1.005845077	2.68E-59	1.02E-57	TRAFD1	-	-	-	-	GO:0005575//cellular_component	GO:0005515//protein binding;GO:0008270//zinc ion binding;GO:0046872//metal ion binding	GO:0045824//negative regulation of innate immune response
ENSG00000187144	26	22	28	58	32	46	0.37	0.33	0.46	1	0.59	0.74	0.386666667	0.776666667	1.00620515	0.017403563	0.035206235	SPATA21	-	-	-	-	GO:0005575//cellular_component	GO:0005509//calcium ion binding;GO:0046872//metal ion binding	GO:0008150//biological_process
ENSG00000132881	39	33	30	57	49	76	1.42	1.26	1.27	2.52	2.3	3.12	1.316666667	2.646666667	1.007286354	0.004447293	0.010280808	CPLANE2	-	-	-	-	GO:0005654//nucleoplasm;GO:0005737//cytoplasm;GO:0005856//cytoskeleton;GO:0005929//cilium;GO:0036064//ciliary basal body;GO:0042995//cell projection	GO:0000166//nucleotide binding;GO:0003924//GTPase activity;GO:0005525//GTP binding	GO:0006887//exocytosis;GO:0015031//protein transport;GO:0017157//regulation of exocytosis;GO:0030030//cell projection organization;GO:0031338//regulation of vesicle fusion;GO:0034613//cellular protein localization;GO:0060271//cilium morphogenesis
ENSG00000111249	131	108	119	194	179	191	1.18	1.05	1.35	2.76	2.24	2.2	1.193333333	2.4	1.008037319	5.27E-05	0.00016664	CUX2	-	-	-	-	GO:0000139//Golgi membrane;GO:0005634//nucleus	GO:0000977//RNA polymerase II regulatory region sequence-specific DNA binding;GO:0000978//RNA polymerase II core promoter proximal region sequence-specific DNA binding;GO:0001227//transcriptional repressor activity, RNA polymerase II transcription regulatory region sequence-specific binding;GO:0003677//DNA binding;GO:0043565//sequence-specific DNA binding	GO:0000122//negative regulation of transcription from RNA polymerase II promoter;GO:0006355//regulation of transcription, DNA-templated;GO:0007614//short-term memory;GO:0010628//positive regulation of gene expression;GO:0045892//negative regulation of transcription, DNA-templated;GO:0048193//Golgi vesicle transport;GO:0050775//positive regulation of dendrite morphogenesis;GO:0050890//cognition;GO…
ENSG00000197417	122	106	97	207	147	227	1.56	1.42	1.44	3.2	2.42	3.27	1.473333333	2.963333333	1.008137049	1.56E-06	6.03E-06	SHPK	-	-	-	-	GO:0005737//cytoplasm;GO:0005829//cytosol	GO:0000166//nucleotide binding;GO:0005524//ATP binding;GO:0016301//kinase activity;GO:0016740//transferase activity;GO:0016773//phosphotransferase activity, alcohol group as acceptor;GO:0050277//sedoheptulokinase activity	GO:0005975//carbohydrate metabolic process;GO:0009052//pentose-phosphate shunt, non-oxidative branch;GO:0016310//phosphorylation;GO:0035963//cellular response to interleukin-13;GO:0043030//regulation of macrophage activation;GO:0050727//regulation of inflammatory response;GO:0071222//cellular response to lipopolysaccharide;GO:0071353//cellular response to interleukin-4
ENSG00000164900	79	57	69	127	115	125	0.82	0.62	0.83	1.59	1.53	1.45	0.756666667	1.523333333	1.009501868	5.23E-05	0.000165448	GBX1	-	-	-	-	GO:0005634//nucleus	GO:0000977//RNA polymerase II regulatory region sequence-specific DNA binding;GO:0001228//transcriptional activator activity, RNA polymerase II transcription regulatory region sequence-specific binding;GO:0003677//DNA binding;GO:0043565//sequence-specific DNA binding	GO:0006355//regulation of transcription, DNA-templated;GO:0007628//adult walking behavior;GO:0019230//proprioception;GO:0021522//spinal cord motor neuron differentiation;GO:0021549//cerebellum development;GO:0030902//hindbrain development;GO:0045944//positive regulation of transcription from RNA polymerase II promoter;GO:0048663//neuron fate commitment;GO:0051960//regulation of nervous system dev…
ENSG00000054967	590	561	545	880	820	980	11.76	12.79	11.94	26.54	23.5	23.47	12.16333333	24.50333333	1.010439371	3.14E-17	2.95E-16	RELT	Environmental Information Processing	Signaling molecules and interaction	ko04060//Cytokine-cytokine receptor interaction	K05156	GO:0005654//nucleoplasm;GO:0005737//cytoplasm;GO:0005886//plasma membrane;GO:0016020//membrane;GO:0016021//integral component of membrane;GO:0048471//perinuclear region of cytoplasm	GO:0005515//protein binding	GO:0006915//apoptotic process;GO:0012501//programmed cell death;GO:0097186//amelogenesis
ENSG00000100036	1694	1818	1681	2987	2943	3347	19.86	22.38	22.85	42.45	44.44	44.24	21.69666667	43.71	1.010489965	5.18E-48	1.56E-46	SLC35E4	-	-	-	-	GO:0005794//Golgi apparatus;GO:0016020//membrane;GO:0016021//integral component of membrane	GO:0015165//pyrimidine nucleotide-sugar transmembrane transporter activity;GO:0015297//antiporter activity;GO:0022857//transmembrane transporter activity	GO:0055085//transmembrane transport;GO:0090481//pyrimidine nucleotide-sugar transmembrane transport
ENSG00000075218	2101	2007	1877	3564	3442	3652	28.53	28.61	29.55	58.65	60.18	55.89	28.89666667	58.24	1.011107273	1.58E-68	7.46E-67	GTSE1	Cellular Processes	Cell growth and death	ko04115//p53 signaling pathway	K10129	GO:0005737//cytoplasm;GO:0005856//cytoskeleton;GO:0005874//microtubule;GO:0005881//cytoplasmic microtubule	-	-
ENSG00000158457	227	243	208	389	405	414	4.1	4.6	4.35	8.5	9.41	8.42	4.35	8.776666667	1.012657715	8.69E-13	6.03E-12	TSPAN33	-	-	-	-	GO:0005737//cytoplasm;GO:0005886//plasma membrane;GO:0005887//integral component of plasma membrane;GO:0005912//adherens junction;GO:0009986//cell surface;GO:0016020//membrane;GO:0016021//integral component of membrane;GO:0030054//cell junction;GO:0046930//pore complex;GO:0097197//tetraspanin-enriched microdomain	GO:0019899//enzyme binding	GO:0046931//pore complex assembly;GO:0051604//protein maturation;GO:0072659//protein localization to plasma membrane
ENSG00000111344	121	125	118	207	204	259	1.33	1.45	1.77	3.07	2.9	3.22	1.516666667	3.063333333	1.014198316	1.86E-08	8.98E-08	RASAL1	Environmental Information Processing	Signal transduction	ko04014//Ras signaling pathway	K17632	GO:0005829//cytosol;GO:0005886//plasma membrane	GO:0005096//GTPase activator activity;GO:0005543//phospholipid binding;GO:0046872//metal ion binding	GO:0007165//signal transduction;GO:0030154//cell differentiation;GO:0035556//intracellular signal transduction;GO:0043087//regulation of GTPase activity;GO:0043547//positive regulation of GTPase activity;GO:0046580//negative regulation of Ras protein signal transduction;GO:0071277//cellular response to calcium ion;GO:1903861//positive regulation of dendrite extension
ENSG00000125618	19	23	9	36	37	31	0.27	0.43	0.22	0.61	0.76	0.49	0.306666667	0.62	1.015596855	0.01066128	0.022784174	PAX8	Human Diseases;Human Diseases;Organismal Systems;Human Diseases	Cancers;Cancers;Endocrine system;Cancers	ko05200//Pathways in cancer;ko05202//Transcriptional misregulation in cancers;ko04918//Thyroid hormone synthesis;ko05216//Thyroid cancer	K09293;K09293;K09293;K09293	GO:0005634//nucleus;GO:0005654//nucleoplasm;GO:0005667//transcription factor complex	GO:0000978//RNA polymerase II core promoter proximal region sequence-specific DNA binding;GO:0001228//transcriptional activator activity, RNA polymerase II transcription regulatory region sequence-specific binding;GO:0003677//DNA binding;GO:0003700//transcription factor activity, sequence-specific DNA binding;GO:0005515//protein binding;GO:0043565//sequence-specific DNA binding;GO:0044212//transc…	GO:0001655//urogenital system development;GO:0001656//metanephros development;GO:0001658//branching involved in ureteric bud morphogenesis;GO:0001822//kidney development;GO:0001823//mesonephros development;GO:0003281//ventricular septum development;GO:0003337//mesenchymal to epithelial transition involved in metanephros morphogenesis;GO:0006351//transcription, DNA-templated;GO:0006355//regulation…
ENSG00000160999	395	410	348	662	674	722	5.2	5.54	5.24	10.34	11.35	10.62	5.326666667	10.77	1.015713342	2.01E-20	2.28E-19	SH2B2	Organismal Systems;Organismal Systems	Endocrine system;Nervous system	ko04910//Insulin signaling pathway;ko04722//Neurotrophin signaling pathway	K07193;K07193	GO:0001725//stress fiber;GO:0001726//ruffle;GO:0005737//cytoplasm;GO:0005884//actin filament;GO:0005886//plasma membrane;GO:0016020//membrane	GO:0005068//transmembrane receptor protein tyrosine kinase adaptor activity;GO:0005070//SH3/SH2 adaptor activity;GO:0005515//protein binding;GO:0035591//signaling adaptor activity;GO:0042802//identical protein binding	GO:0001922//B-1 B cell homeostasis;GO:0007165//signal transduction;GO:0007399//nervous system development;GO:0008286//insulin receptor signaling pathway;GO:0009967//positive regulation of signal transduction;GO:0019221//cytokine-mediated signaling pathway;GO:0019222//regulation of metabolic process;GO:0030036//actin cytoskeleton organization;GO:0035556//intracellular signal transduction;GO:004259…
ENSG00000153558	147	144	121	207	211	308	2.22	2.31	2.17	3.75	4.35	5.45	2.233333333	4.516666667	1.016059851	3.34E-07	1.40E-06	FBXL2	-	-	-	-	GO:0016020//membrane;GO:0019005//SCF ubiquitin ligase complex	GO:0004842//ubiquitin-protein transferase activity;GO:0005515//protein binding;GO:0005516//calmodulin binding;GO:0019903//protein phosphatase binding;GO:0036312//phosphatidylinositol 3-kinase regulatory subunit binding	GO:0006511//ubiquitin-dependent protein catabolic process;GO:0006513//protein monoubiquitination;GO:0010506//regulation of autophagy;GO:0014066//regulation of phosphatidylinositol 3-kinase signaling;GO:0016567//protein ubiquitination;GO:0031146//SCF-dependent proteasomal ubiquitin-dependent protein catabolic process;GO:0044830//modulation by host of viral RNA genome replication
ENSG00000130222	1242	1233	1145	2081	2030	2386	41.58	43.35	44.45	84.48	87.56	90.08	43.12666667	87.37333333	1.018612819	1.44E-49	4.48E-48	GADD45G	Human Diseases;Environmental Information Processing;Human Diseases;Cellular Processes;Human Diseases;Human Diseases;Human Diseases;Environmental Information Processing;Cellular Processes;Cellular Processes;Human Diseases;Human Diseases;Human Diseases;Human Diseases;Cellular Processes;Human Diseases;Human Diseases;Human Diseases;Human Diseases;Human Diseases;Human Diseases	Cancers;Signal transduction;Cancers;Cell growth and death;Cancers;Cancers;Cancers;Signal transduction;Cell growth and death;Cell growth and death;Cancers;Cancers;Cancers;Cancers;Cell growth and death;Cancers;Cancers;Cancers;Cancers;Cancers;Cancers	ko05200//Pathways in cancer;ko04010//MAPK signaling pathway;ko05202//Transcriptional misregulation in cancers;ko04218//Cellular senescence;ko05225//Hepatocellular carcinoma;ko05224//Breast cancer;ko05226//Gastric cancer;ko04068//FoxO signaling pathway;ko04210//Apoptosis;ko04110//Cell cycle;ko05222//Small cell lung cancer;ko05210//Colorectal cancer;ko05212//Pancreatic cancer;ko05220//Chronic myelo…	K04402;K04402;K04402;K04402;K04402;K04402;K04402;K04402;K04402;K04402;K04402;K04402;K04402;K04402;K04402;K04402;K04402;K04402;K04402;K04402;K04402	GO:0005634//nucleus;GO:0005737//cytoplasm	-	GO:0000185//activation of MAPKKK activity;GO:0043065//positive regulation of apoptotic process;GO:0046330//positive regulation of JNK cascade;GO:0051726//regulation of cell cycle;GO:1900745//positive regulation of p38MAPK cascade
ENSG00000132470	78	77	68	158	110	133	0.48	0.49	0.5	1.16	0.89	0.93	0.49	0.993333333	1.019496176	3.14E-05	0.000102716	ITGB4	Human Diseases;Environmental Information Processing;Cellular Processes;Cellular Processes;Human Diseases;Human Diseases;Environmental Information Processing;Human Diseases	Infectious diseases;Signal transduction;Cell motility;Cellular community - eukaryotes;Cardiovascular diseases;Cardiovascular diseases;Signaling molecules and interaction;Cardiovascular diseases	ko05165//Human papillomavirus infection;ko04151//PI3K-Akt signaling pathway;ko04810//Regulation of actin cytoskeleton;ko04510//Focal adhesion;ko05414//Dilated cardiomyopathy (DCM);ko05410//Hypertrophic cardiomyopathy (HCM);ko04512//ECM-receptor interaction;ko05412//Arrhythmogenic right ventricular cardiomyopathy (ARVC)	K06525;K06525;K06525;K06525;K06525;K06525;K06525;K06525	GO:0005604//basement membrane;GO:0005730//nucleolus;GO:0005737//cytoplasm;GO:0005886//plasma membrane;GO:0005925//focal adhesion;GO:0005938//cell cortex;GO:0008305//integrin complex;GO:0009925//basal plasma membrane;GO:0009986//cell surface;GO:0016020//membrane;GO:0016021//integral component of membrane;GO:0030054//cell junction;GO:0030056//hemidesmosome;GO:0031252//cell leading edge;GO:0031965//…	GO:0001664//G-protein coupled receptor binding;GO:0005178//integrin binding;GO:0005515//protein binding;GO:0031994//insulin-like growth factor I binding;GO:0038132//neuregulin binding	GO:0006914//autophagy;GO:0007154//cell communication;GO:0007155//cell adhesion;GO:0007160//cell-matrix adhesion;GO:0007229//integrin-mediated signaling pathway;GO:0009611//response to wounding;GO:0016477//cell migration;GO:0022011//myelination in peripheral nervous system;GO:0031581//hemidesmosome assembly;GO:0032290//peripheral nervous system myelin formation;GO:0033627//cell adhesion mediated b…
ENSG00000174327	175	161	149	242	179	241	4.23	3.17	2.45	4.44	8.77	6.78	3.283333333	6.663333333	1.021082842	0.002671417	0.006447443	SLC16A13	-	-	-	-	GO:0000139//Golgi membrane;GO:0005794//Golgi apparatus;GO:0005829//cytosol;GO:0005886//plasma membrane;GO:0005887//integral component of plasma membrane;GO:0016020//membrane;GO:0016021//integral component of membrane	GO:0008028//monocarboxylic acid transmembrane transporter activity;GO:0015293//symporter activity	GO:0015718//monocarboxylic acid transport;GO:0055085//transmembrane transport
ENSG00000263528	402	420	411	739	709	774	4.45	4.87	5.26	9.88	10.07	9.65	4.86	9.866666667	1.021606456	1.11E-20	1.28E-19	IKBKE	Human Diseases;Human Diseases;Human Diseases;Human Diseases;Organismal Systems;Human Diseases;Human Diseases;Human Diseases;Organismal Systems;Organismal Systems;Organismal Systems;Organismal Systems;Organismal Systems	Infectious diseases;Infectious diseases;Infectious diseases;Infectious diseases;Immune system;Infectious diseases;Infectious diseases;Infectious diseases;Immune system;Immune system;Immune system;Immune system;Immune system	ko05165//Human papillomavirus infection;ko05167//Kaposi sarcoma-associated herpesvirus infection;ko05168//Herpes simplex infection;ko05164//Influenza A;ko04621//NOD-like receptor signaling pathway;ko05161//Hepatitis B;ko05162//Measles;ko05160//Hepatitis C;ko04625//C-type lectin receptor signaling pathway;ko04620//Toll-like receptor signaling pathway;ko04657//IL-17 signaling pathway;ko04622//RIG-I…	K07211;K07211;K07211;K07211;K07211;K07211;K07211;K07211;K07211;K07211;K07211;K07211;K07211	GO:0005634//nucleus;GO:0005737//cytoplasm;GO:0016605//PML body;GO:0031966//mitochondrial membrane	GO:0000166//nucleotide binding;GO:0004672//protein kinase activity;GO:0004674//protein serine/threonine kinase activity;GO:0004704//NF-kappaB-inducing kinase activity;GO:0005515//protein binding;GO:0005524//ATP binding;GO:0008384//IkappaB kinase activity;GO:0016301//kinase activity;GO:0016740//transferase activity;GO:0031625//ubiquitin protein ligase binding;GO:0036435//K48-linked polyubiquitin b…	GO:0006468//protein phosphorylation;GO:0006974//cellular response to DNA damage stimulus;GO:0007252//I-kappaB phosphorylation;GO:0008630//intrinsic apoptotic signaling pathway in response to DNA damage;GO:0010884//positive regulation of lipid storage;GO:0016310//phosphorylation;GO:0018105//peptidyl-serine phosphorylation;GO:0034340//response to type I interferon;GO:0035456//response to interferon…
ENSG00000172602	3744	3831	3479	6825	6553	7709	100.04	111.07	109.63	207.32	214.81	229.35	106.9133333	217.16	1.022316604	5.09E-104	4.10E-102	RND1	Organismal Systems	Development	ko04360//Axon guidance	K07531	GO:0005737//cytoplasm;GO:0005829//cytosol;GO:0005856//cytoskeleton;GO:0005886//plasma membrane;GO:0005912//adherens junction;GO:0005938//cell cortex;GO:0015629//actin cytoskeleton;GO:0016020//membrane;GO:0031410//cytoplasmic vesicle;GO:0032153//cell division site;GO:0043231//intracellular membrane-bounded organelle	GO:0000166//nucleotide binding;GO:0003924//GTPase activity;GO:0005102//receptor binding;GO:0005525//GTP binding;GO:0019901//protein kinase binding	GO:0007015//actin filament organization;GO:0007162//negative regulation of cell adhesion;GO:0007163//establishment or maintenance of cell polarity;GO:0007264//small GTPase mediated signal transduction;GO:0007266//Rho protein signal transduction;GO:0008360//regulation of cell shape;GO:0016322//neuron remodeling;GO:0030334//regulation of cell migration;GO:0030950//establishment or maintenance of ac…
ENSG00000037757	754	779	734	1112	1012	1202	12.11	13.41	13.19	25.54	26.6	26.67	12.90333333	26.27	1.025672394	4.62E-14	3.47E-13	MRI1	-	-	-	-	GO:0001650//fibrillar center;GO:0005634//nucleus;GO:0005654//nucleoplasm;GO:0005737//cytoplasm;GO:0005829//cytosol	GO:0016853//isomerase activity;GO:0042802//identical protein binding;GO:0046523//S-methyl-5-thioribose-1-phosphate isomerase activity	GO:0008652//cellular amino acid biosynthetic process;GO:0009086//methionine biosynthetic process;GO:0019284//L-methionine biosynthetic process from S-adenosylmethionine;GO:0019509//L-methionine biosynthetic process from methylthioadenosine;GO:0044237//cellular metabolic process;GO:0044249//cellular biosynthetic process
ENSG00000269964	55	26	34	71	41	76	0.74	0.39	0.53	1.27	0.78	1.33	0.553333333	1.126666667	1.025840005	0.024482052	0.047623927	MEI4	-	-	-	-	GO:0000800//lateral element;GO:0005694//chromosome	GO:0005515//protein binding	GO:0006310//DNA recombination;GO:0007129//synapsis;GO:0007283//spermatogenesis;GO:0042138//meiotic DNA double-strand break formation;GO:0048477//oogenesis;GO:0051321//meiotic cell cycle
ENSG00000123364	272	288	221	489	449	461	3.96	4.41	3.73	8.64	8.43	7.57	4.033333333	8.213333333	1.025995209	4.01E-14	3.02E-13	HOXC13	-	-	-	-	GO:0005634//nucleus	GO:0001228//transcriptional activator activity, RNA polymerase II transcription regulatory region sequence-specific binding;GO:0003677//DNA binding;GO:0003682//chromatin binding;GO:0043565//sequence-specific DNA binding	GO:0001942//hair follicle development;GO:0006355//regulation of transcription, DNA-templated;GO:0007275//multicellular organism development;GO:0009653//anatomical structure morphogenesis;GO:0009952//anterior/posterior pattern specification;GO:0035878//nail development;GO:0043587//tongue morphogenesis;GO:0045944//positive regulation of transcription from RNA polymerase II promoter
ENSG00000171861	314	270	262	484	489	551	7.46	6.73	7.21	13.94	14.96	14.76	7.133333333	14.55333333	1.028701334	1.55E-16	1.39E-15	MRM3	-	-	-	-	GO:0005739//mitochondrion	GO:0003723//RNA binding;GO:0008168//methyltransferase activity;GO:0008173//RNA methyltransferase activity;GO:0016740//transferase activity;GO:0070039//rRNA (guanosine-2'-O-)-methyltransferase activity	GO:0000451//rRNA 2'-O-methylation;GO:0001510//RNA methylation;GO:0006364//rRNA processing;GO:0006396//RNA processing;GO:0032259//methylation
ENSG00000182040	38	27	32	54	55	66	0.41	0.31	0.4	0.71	0.77	0.81	0.373333333	0.763333333	1.031848866	0.004054086	0.009449032	USH1G	-	-	-	-	GO:0001917//photoreceptor inner segment;GO:0005737//cytoplasm;GO:0005829//cytosol;GO:0005856//cytoskeleton;GO:0005886//plasma membrane;GO:0015629//actin cytoskeleton;GO:0016020//membrane;GO:0032391//photoreceptor connecting cilium;GO:0036064//ciliary basal body	GO:0005515//protein binding;GO:0030507//spectrin binding;GO:0042802//identical protein binding	GO:0007605//sensory perception of sound;GO:0042472//inner ear morphogenesis;GO:0045494//photoreceptor cell maintenance;GO:0050953//sensory perception of light stimulus;GO:0050957//equilibrioception;GO:0060113//inner ear receptor cell differentiation;GO:0060122//inner ear receptor stereocilium organization
ENSG00000185022	1867	1771	1746	3180	3080	3502	34.28	34.18	37.28	70.89	72.98	72.35	35.24666667	72.07333333	1.031978744	4.53E-65	1.96E-63	MAFF	-	-	-	-	GO:0005634//nucleus;GO:0005654//nucleoplasm;GO:0005739//mitochondrion	GO:0000978//RNA polymerase II core promoter proximal region sequence-specific DNA binding;GO:0003677//DNA binding;GO:0003700//transcription factor activity, sequence-specific DNA binding;GO:0043565//sequence-specific DNA binding	GO:0001701//in utero embryonic development;GO:0006355//regulation of transcription, DNA-templated;GO:0035914//skeletal muscle cell differentiation;GO:0045604//regulation of epidermal cell differentiation;GO:0045944//positive regulation of transcription from RNA polymerase II promoter
ENSG00000104450	179	173	125	286	253	322	2.19	2.18	1.86	4.24	3.97	4.53	2.076666667	4.246666667	1.032061209	9.08E-10	4.93E-09	SPAG1	-	-	-	-	GO:0005737//cytoplasm;GO:0005829//cytosol	GO:0000166//nucleotide binding;GO:0005515//protein binding;GO:0005525//GTP binding;GO:0016787//hydrolase activity	GO:0007338//single fertilization;GO:0070286//axonemal dynein complex assembly
ENSG00000144045	53	30	41	74	83	90	0.58	0.39	0.69	0.99	1.29	1.12	0.553333333	1.133333333	1.034351505	0.000173803	0.000512959	DQX1	-	-	-	-	GO:0005634//nucleus;GO:0005681//spliceosomal complex	GO:0000166//nucleotide binding;GO:0003678//DNA helicase activity;GO:0003723//RNA binding;GO:0004386//helicase activity;GO:0005524//ATP binding;GO:0016787//hydrolase activity;GO:0016887//ATPase activity	GO:0032508//DNA duplex unwinding
ENSG00000128564	73	44	57	99	110	114	1.09	0.67	0.91	1.69	1.99	1.79	0.89	1.823333333	1.034701091	9.65E-05	0.000295214	VGF	-	-	-	-	GO:0005576//extracellular region;GO:0005615//extracellular space;GO:0005794//Golgi apparatus;GO:0030133//transport vesicle;GO:0030667//secretory granule membrane;GO:0031410//cytoplasmic vesicle;GO:0043005//neuron projection;GO:0043025//neuronal cell body;GO:0043231//intracellular membrane-bounded organelle;GO:0045202//synapse	GO:0005179//hormone activity;GO:0005184//neuropeptide hormone activity;GO:0008083//growth factor activity	GO:0001541//ovarian follicle development;GO:0002021//response to dietary excess;GO:0006091//generation of precursor metabolites and energy;GO:0007165//signal transduction;GO:0009409//response to cold;GO:0019953//sexual reproduction;GO:0030073//insulin secretion;GO:0032868//response to insulin;GO:0033500//carbohydrate homeostasis;GO:0042593//glucose homeostasis;GO:0042742//defense response to bact…
ENSG00000181026	1536	1468	1311	2490	2473	2871	25.29	25.57	25.66	50.52	54.61	51.7	25.50666667	52.27666667	1.03529278	1.23E-62	5.04E-61	AEN	-	-	-	-	GO:0005634//nucleus;GO:0005654//nucleoplasm;GO:0005730//nucleolus;GO:0031965//nuclear membrane	GO:0003676//nucleic acid binding;GO:0004518//nuclease activity;GO:0004527//exonuclease activity;GO:0016787//hydrolase activity	GO:0000738//DNA catabolic process, exonucleolytic;GO:0006401//RNA catabolic process;GO:0006915//apoptotic process;GO:0006974//cellular response to DNA damage stimulus;GO:0010212//response to ionizing radiation;GO:0042771//intrinsic apoptotic signaling pathway in response to DNA damage by p53 class mediator;GO:0045071//negative regulation of viral genome replication;GO:0051607//defense response to…
ENSG00000139437	1161	1176	1007	1918	1913	2231	14.45	15.37	14.53	28.94	30.66	31.3	14.78333333	30.3	1.03534619	1.66E-48	5.06E-47	TCHP	-	-	-	-	GO:0005737//cytoplasm;GO:0005739//mitochondrion;GO:0005813//centrosome;GO:0005829//cytosol;GO:0005856//cytoskeleton;GO:0005886//plasma membrane;GO:0016020//membrane;GO:0030057//desmosome;GO:0045095//keratin filament;GO:0045179//apical cortex;GO:0097539//ciliary transition fiber	GO:0003674//molecular_function;GO:0003700//transcription factor activity, sequence-specific DNA binding	GO:0006355//regulation of transcription, DNA-templated;GO:0006915//apoptotic process;GO:0030030//cell projection organization;GO:0030308//negative regulation of cell growth;GO:1902018//negative regulation of cilium assembly
ENSG00000165443	67	67	56	116	131	124	1.03	1.34	0.95	2.24	2.48	2.09	1.106666667	2.27	1.036471557	3.26E-06	1.21E-05	PHYHIPL	-	-	-	-	GO:0005737//cytoplasm;GO:0005739//mitochondrion	GO:0003674//molecular_function;GO:0005515//protein binding	GO:0008150//biological_process
ENSG00000168096	447	472	421	725	764	905	7.21	8.28	8.12	15.01	16.51	17.01	7.87	16.17666667	1.039478819	1.69E-20	1.92E-19	ANKS3	-	-	-	-	GO:0005737//cytoplasm;GO:0005929//cilium;GO:0042995//cell projection	GO:0005515//protein binding	GO:0008150//biological_process
ENSG00000143842	299	281	252	460	399	548	3.45	3.34	3.13	7.04	5.98	7.38	3.306666667	6.8	1.040157126	6.47E-12	4.20E-11	SOX13	-	-	-	-	GO:0005634//nucleus;GO:0005654//nucleoplasm	GO:0000977//RNA polymerase II regulatory region sequence-specific DNA binding;GO:0003677//DNA binding;GO:0043565//sequence-specific DNA binding	GO:0006355//regulation of transcription, DNA-templated;GO:0045165//cell fate commitment;GO:0045586//regulation of gamma-delta T cell differentiation;GO:0045892//negative regulation of transcription, DNA-templated;GO:0045944//positive regulation of transcription from RNA polymerase II promoter
ENSG00000132357	80	84	54	105	125	131	0.48	0.53	0.37	1	0.96	0.88	0.46	0.946666667	1.041222663	0.000482088	0.001326251	CARD6	Organismal Systems	Immune system	ko04621//NOD-like receptor signaling pathway	K12797	GO:0005737//cytoplasm	GO:0003674//molecular_function	GO:0042981//regulation of apoptotic process;GO:0043122//regulation of I-kappaB kinase/NF-kappaB signaling
ENSG00000095370	221	237	187	363	391	416	2.55	2.87	2.51	5.08	5.82	5.42	2.643333333	5.44	1.041248286	6.89E-13	4.81E-12	SH2D3C	-	-	-	-	GO:0005737//cytoplasm;GO:0016020//membrane	GO:0005068//transmembrane receptor protein tyrosine kinase adaptor activity;GO:0005085//guanyl-nucleotide exchange factor activity;GO:0005515//protein binding	GO:0007165//signal transduction;GO:0007169//transmembrane receptor protein tyrosine kinase signaling pathway;GO:0007264//small GTPase mediated signal transduction;GO:0033138//positive regulation of peptidyl-serine phosphorylation
ENSG00000140403	512	463	462	855	797	883	6.19	5.85	6.46	13.71	12.26	12.14	6.166666667	12.70333333	1.042644337	1.05E-23	1.42E-22	DNAJA4	-	-	-	-	GO:0005829//cytosol;GO:0016020//membrane	GO:0005524//ATP binding;GO:0031072//heat shock protein binding;GO:0046872//metal ion binding;GO:0051082//unfolded protein binding;GO:0051087//chaperone binding	GO:0006457//protein folding;GO:0009408//response to heat;GO:0010596//negative regulation of endothelial cell migration;GO:0010628//positive regulation of gene expression;GO:0042026//protein refolding;GO:0090084//negative regulation of inclusion body assembly
ENSG00000197296	455	430	387	805	682	832	4.11	4.08	4.06	8.82	7.94	8.48	4.083333333	8.413333333	1.042930161	9.29E-24	1.26E-22	FITM2	-	-	-	-	GO:0005623//cell;GO:0005739//mitochondrion;GO:0005783//endoplasmic reticulum;GO:0005789//endoplasmic reticulum membrane;GO:0016020//membrane;GO:0016021//integral component of membrane;GO:0030176//integral component of endoplasmic reticulum membrane	GO:0003674//molecular_function	GO:0007010//cytoskeleton organization;GO:0008654//phospholipid biosynthetic process;GO:0010866//regulation of triglyceride biosynthetic process;GO:0010890//positive regulation of sequestering of triglyceride;GO:0019915//lipid storage;GO:0022604//regulation of cell morphogenesis;GO:0030730//sequestering of triglyceride;GO:0034389//lipid particle organization;GO:0035356//cellular triglyceride homeo…
ENSG00000111696	1200	1110	1035	2111	1926	2049	7.23	7.03	7.23	15.42	14.95	13.92	7.163333333	14.76333333	1.043315514	1.62E-48	4.96E-47	NT5DC3	-	-	-	-	GO:0005739//mitochondrion;GO:0005829//cytosol;GO:0043235//receptor complex	GO:0008253//5'-nucleotidase activity;GO:0016787//hydrolase activity;GO:0046872//metal ion binding	GO:0016311//dephosphorylation
ENSG00000172932	513	499	534	957	884	965	9.16	9.58	11.41	21.12	20.51	20.52	10.05	20.71666667	1.043596389	3.91E-23	5.12E-22	ANKRD13D	-	-	-	-	GO:0005737//cytoplasm;GO:0005768//endosome;GO:0005770//late endosome;GO:0005886//plasma membrane;GO:0016020//membrane;GO:0048471//perinuclear region of cytoplasm	GO:0005515//protein binding	GO:0002091//negative regulation of receptor internalization
ENSG00000256525	177	139	108	218	250	237	3.71	3.13	2.61	6.3	7.34	5.86	3.15	6.5	1.04508789	2.63E-06	9.88E-06	POLG2	-	-	-	-	GO:0005737//cytoplasm;GO:0005739//mitochondrion;GO:0005760//gamma DNA polymerase complex;GO:0042645//mitochondrial nucleoid	GO:0003677//DNA binding;GO:0003887//DNA-directed DNA polymerase activity;GO:0042802//identical protein binding	GO:0001701//in utero embryonic development;GO:0006260//DNA replication;GO:0006261//DNA-dependent DNA replication;GO:0006264//mitochondrial DNA replication;GO:0006281//DNA repair;GO:0022904//respiratory electron transport chain;GO:0032042//mitochondrial DNA metabolic process;GO:0070584//mitochondrion morphogenesis;GO:0071897//DNA biosynthetic process
ENSG00000213689	239	228	263	413	423	507	8.13	8.12	10.33	16.98	18.47	19.41	8.86	18.28666667	1.045413518	7.20E-13	5.01E-12	TREX1	Organismal Systems	Immune system	ko04623//Cytosolic DNA-sensing pathway	K10790	GO:0005634//nucleus;GO:0005737//cytoplasm;GO:0005783//endoplasmic reticulum;GO:0005789//endoplasmic reticulum membrane;GO:0005829//cytosol;GO:0008250//oligosaccharyltransferase complex;GO:0016020//membrane;GO:0032993//protein-DNA complex;GO:0043596//nuclear replication fork	GO:0000287//magnesium ion binding;GO:0003676//nucleic acid binding;GO:0003677//DNA binding;GO:0003690//double-stranded DNA binding;GO:0003697//single-stranded DNA binding;GO:0004518//nuclease activity;GO:0004527//exonuclease activity;GO:0005515//protein binding;GO:0008296//3'-5'-exodeoxyribonuclease activity;GO:0008301//DNA binding, bending;GO:0008408//3'-5' exonuclease activity;GO:0008853//exode…	GO:0001568//blood vessel development;GO:0001822//kidney development;GO:0002250//adaptive immune response;GO:0002251//organ or tissue specific immune response;GO:0002253//activation of immune response;GO:0002281//macrophage activation involved in immune response;GO:0002320//lymphoid progenitor cell differentiation;GO:0002379//immunoglobulin biosynthetic process involved in immune response;GO:00023…
ENSG00000128052	218	206	203	353	379	411	1.32	1.31	1.42	2.59	2.96	2.81	1.35	2.786666667	1.045581034	5.23E-13	3.67E-12	KDR	Environmental Information Processing;Environmental Information Processing;Environmental Information Processing;Environmental Information Processing;Human Diseases;Cellular Processes;Human Diseases;Human Diseases;Environmental Information Processing	Signal transduction;Signal transduction;Signal transduction;Signal transduction;Cancers;Cellular community - eukaryotes;Cardiovascular diseases;Drug resistance;Signal transduction	ko04151//PI3K-Akt signaling pathway;ko04010//MAPK signaling pathway;ko04014//Ras signaling pathway;ko04015//Rap1 signaling pathway;ko05205//Proteoglycans in cancer;ko04510//Focal adhesion;ko05418//Fluid shear stress and atherosclerosis;ko01521//EGFR tyrosine kinase inhibitor resistance;ko04370//VEGF signaling pathway	K05098;K05098;K05098;K05098;K05098;K05098;K05098;K05098;K05098	GO:0005768//endosome;GO:0005783//endoplasmic reticulum;GO:0005794//Golgi apparatus;GO:0005886//plasma membrane;GO:0005887//integral component of plasma membrane;GO:0016020//membrane;GO:0016021//integral component of membrane;GO:0045121//membrane raft	GO:0000166//nucleotide binding;GO:0004672//protein kinase activity;GO:0004713//protein tyrosine kinase activity;GO:0004714//transmembrane receptor protein tyrosine kinase activity;GO:0005021//vascular endothelial growth factor-activated receptor activity;GO:0005178//integrin binding;GO:0005524//ATP binding;GO:0016301//kinase activity;GO:0016740//transferase activity;GO:0019838//growth factor bind…	GO:0001934//positive regulation of protein phosphorylation;GO:0001938//positive regulation of endothelial cell proliferation;GO:0006468//protein phosphorylation;GO:0007169//transmembrane receptor protein tyrosine kinase signaling pathway;GO:0008284//positive regulation of cell proliferation;GO:0008360//regulation of cell shape;GO:0010595//positive regulation of endothelial cell migration;GO:00106…
ENSG00000184898	427	397	365	693	740	733	7.45	7.27	7.38	14.64	16.6	14.39	7.366666667	15.21	1.045936284	1.27E-21	1.54E-20	RBM43	-	-	-	-	GO:0005575//cellular_component	GO:0003674//molecular_function;GO:0003676//nucleic acid binding;GO:0003723//RNA binding	GO:0008150//biological_process
ENSG00000088356	673	634	538	1126	1046	1089	20.11	19.83	19.05	43.98	39.83	38	19.66333333	40.60333333	1.046090262	4.66E-28	7.62E-27	PDRG1	-	-	-	-	GO:0005575//cellular_component;GO:0005737//cytoplasm;GO:0016272//prefoldin complex	GO:0003674//molecular_function;GO:0051082//unfolded protein binding	GO:0006457//protein folding;GO:0008150//biological_process
ENSG00000155275	423	447	393	752	722	837	4	4.44	4.31	8.63	8.8	8.93	4.25	8.786666667	1.047853123	6.13E-24	8.37E-23	TRMT44	-	-	-	-	GO:0005575//cellular_component;GO:0005737//cytoplasm	GO:0008168//methyltransferase activity;GO:0016300//tRNA (uracil) methyltransferase activity;GO:0016740//transferase activity;GO:0046872//metal ion binding	GO:0008033//tRNA processing;GO:0030488//tRNA methylation;GO:0032259//methylation
ENSG00000112782	398	377	314	649	540	716	2.43	2.58	2.23	5.28	4.3	5.39	2.413333333	4.99	1.048012619	8.58E-17	7.80E-16	CLIC5	-	-	-	-	GO:0005634//nucleus;GO:0005737//cytoplasm;GO:0005794//Golgi apparatus;GO:0005815//microtubule organizing center;GO:0005856//cytoskeleton;GO:0005886//plasma membrane;GO:0005938//cell cortex;GO:0015629//actin cytoskeleton;GO:0016020//membrane;GO:0016021//integral component of membrane;GO:0016324//apical plasma membrane;GO:0032420//stereocilium;GO:0032421//stereocilium bundle;GO:0034707//chloride ch…	GO:0005244//voltage-gated ion channel activity;GO:0005254//chloride channel activity;GO:0005515//protein binding	GO:0002021//response to dietary excess;GO:0002024//diet induced thermogenesis;GO:0006811//ion transport;GO:0006821//chloride transport;GO:0007601//visual perception;GO:0007605//sensory perception of sound;GO:0008104//protein localization;GO:0034220//ion transmembrane transport;GO:0034765//regulation of ion transmembrane transport;GO:0050885//neuromuscular process NC-siRNAling balance;GO:0050896//…
ENSG00000049167	226	225	219	389	389	431	3.88	4.01	4.28	8.19	8.78	8.2	4.056666667	8.39	1.048376048	1.75E-13	1.27E-12	ERCC8	Genetic Information Processing;Genetic Information Processing	Folding, sorting and degradation;Replication and repair	ko04120//Ubiquitin mediated proteolysis;ko03420//Nucleotide excision repair	K10570;K10570	GO:0000109//nucleotide-excision repair complex;GO:0005634//nucleus;GO:0005737//cytoplasm;GO:0016363//nuclear matrix;GO:0031464//Cul4A-RING E3 ubiquitin ligase complex;GO:0032991//macromolecular complex;GO:0043204//perikaryon;GO:0080008//Cul4-RING E3 ubiquitin ligase complex	GO:0004842//ubiquitin-protein transferase activity;GO:0005515//protein binding;GO:0044877//macromolecular complex binding	GO:0000012//single strand break repair;GO:0000209//protein polyubiquitination;GO:0006281//DNA repair;GO:0006283//transcription-coupled nucleotide-excision repair;GO:0006289//nucleotide-excision repair;GO:0006974//cellular response to DNA damage stimulus;GO:0006979//response to oxidative stress;GO:0009411//response to UV;GO:0010165//response to X-ray;GO:0010996//response to auditory stimulus;GO:00…
ENSG00000011332	248	208	225	428	399	466	6.31	5.85	6.69	13.22	12.32	13.47	6.283333333	13.00333333	1.049279475	6.82E-16	5.88E-15	DPF1	Organismal Systems;Human Diseases	Environmental adaptation;Cancers	ko04714//Thermogenesis;ko05225//Hepatocellular carcinoma	K22198;K22198	GO:0000123//histone acetyltransferase complex;GO:0000790//nuclear chromatin;GO:0005634//nucleus;GO:0005737//cytoplasm;GO:0071565//nBAF complex	GO:0003676//nucleic acid binding;GO:0004402//histone acetyltransferase activity;GO:0008270//zinc ion binding;GO:0042393//histone binding;GO:0046872//metal ion binding	GO:0007399//nervous system development;GO:0016573//histone acetylation;GO:0045892//negative regulation of transcription, DNA-templated;GO:0045944//positive regulation of transcription from RNA polymerase II promoter
ENSG00000148408	151	132	136	228	247	227	0.92	0.78	1.57	2.38	1.89	2.51	1.09	2.26	1.051994638	7.74E-07	3.11E-06	CACNA1B	Environmental Information Processing;Environmental Information Processing;Organismal Systems;Organismal Systems;Organismal Systems;Organismal Systems;Human Diseases;Organismal Systems;Organismal Systems;Human Diseases;Human Diseases	Signal transduction;Signal transduction;Nervous system;Nervous system;Nervous system;Nervous system;Substance dependence;Nervous system;Nervous system;Endocrine and metabolic diseases;Substance dependence	ko04010//MAPK signaling pathway;ko04020//Calcium signaling pathway;ko04723//Retrograde endocannabinoid signaling;ko04726//Serotonergic synapse;ko04728//Dopaminergic synapse;ko04725//Cholinergic synapse;ko05032//Morphine addiction;ko04727//GABAergic synapse;ko04721//Synaptic vesicle cycle;ko04930//Type II diabetes mellitus;ko05033//Nicotine addiction	K04849;K04849;K04849;K04849;K04849;K04849;K04849;K04849;K04849;K04849;K04849	GO:0005886//plasma membrane;GO:0005891//voltage-gated calcium channel complex;GO:0016020//membrane;GO:0016021//integral component of membrane;GO:0030425//dendrite;GO:0032991//macromolecular complex;GO:0043005//neuron projection;GO:0043025//neuronal cell body;GO:0043198//dendritic shaft;GO:0043679//axon terminus	GO:0000166//nucleotide binding;GO:0005216//ion channel activity;GO:0005244//voltage-gated ion channel activity;GO:0005245//voltage-gated calcium channel activity;GO:0005262//calcium channel activity;GO:0005509//calcium ion binding;GO:0005515//protein binding;GO:0005524//ATP binding;GO:0008022//protein C-terminus binding;GO:0008331//high voltage-gated calcium channel activity;GO:0046872//metal ion…	GO:0001956//positive regulation of neurotransmitter secretion;GO:0006811//ion transport;GO:0006816//calcium ion transport;GO:0007268//synaptic transmission;GO:0007269//neurotransmitter secretion;GO:0007626//locomotory behavior;GO:0008016//regulation of heart contraction;GO:0008217//regulation of blood pressure;GO:0014070//response to organic cyclic compound;GO:0019233//sensory perception of pain;…
ENSG00000056487	60	75	52	97	119	124	0.7	0.94	0.59	1.24	1.78	1.61	0.743333333	1.543333333	1.053968483	9.47E-05	0.000289917	PHF21B	-	-	-	-	-	GO:0046872//metal ion binding	-
ENSG00000154781	317	295	242	547	506	506	6.47	6.34	5.74	13.56	13.32	11.64	6.183333333	12.84	1.054188516	2.44E-16	2.16E-15	CCDC174	-	-	-	-	GO:0005634//nucleus;GO:0005654//nucleoplasm	-	-
ENSG00000204859	464	463	419	739	731	820	9.61	10.03	9.17	19.85	20.95	19.06	9.603333333	19.95333333	1.055022618	5.92E-20	6.56E-19	ZBTB48	-	-	-	-	GO:0000781//chromosome, telomeric region;GO:0005634//nucleus;GO:0005654//nucleoplasm;GO:0005694//chromosome;GO:0005829//cytosol	GO:0003676//nucleic acid binding;GO:0003677//DNA binding;GO:0003691//double-stranded telomeric DNA binding;GO:0005515//protein binding;GO:0042802//identical protein binding;GO:0044212//transcription regulatory region DNA binding;GO:0046872//metal ion binding	GO:0010833//telomere maintenance via telomere lengthening;GO:0045893//positive regulation of transcription, DNA-templated
ENSG00000092098; ENSG00000285152	1116	1042	1004	1857	1899	2051	11.48	11.26	11.98	23.17	25.17	23.8	11.57333333	24.04666667	1.055032475	3.14E-49	9.77E-48	RNF31	Organismal Systems;Cellular Processes	Immune system;Cell growth and death	ko04621//NOD-like receptor signaling pathway;ko04217//Necroptosis	K11974;K11974	GO:0005737//cytoplasm;GO:0005829//cytosol;GO:0009898//cytoplasmic side of plasma membrane;GO:0035631//CD40 receptor complex;GO:0071797//LUBAC complex	GO:0004842//ubiquitin-protein transferase activity;GO:0005515//protein binding;GO:0016740//transferase activity;GO:0031625//ubiquitin protein ligase binding;GO:0043130//ubiquitin binding;GO:0046872//metal ion binding	GO:0000209//protein polyubiquitination;GO:0016567//protein ubiquitination;GO:0023035//CD40 signaling pathway;GO:0043123//positive regulation of I-kappaB kinase/NF-kappaB signaling;GO:0050852//T cell receptor signaling pathway;GO:0051092//positive regulation of NF-kappaB transcription factor activity;GO:0060546//negative regulation of necroptotic process;GO:0097039//protein linear polyubiquitinati…
ENSG00000144362	213	171	142	309	275	318	3.56	3.05	2.56	6.3	6.34	6.43	3.056666667	6.356666667	1.056311205	6.02E-09	3.04E-08	PHOSPHO2	Metabolism;Metabolism	Global and overview maps;Metabolism of cofactors and vitamins	ko01100//Metabolic pathways;ko00750//Vitamin B6 metabolism	K13248;K13248	GO:0005575//cellular_component	GO:0016787//hydrolase activity;GO:0016791//phosphatase activity;GO:0033883//pyridoxal phosphatase activity;GO:0046872//metal ion binding	GO:0016311//dephosphorylation
ENSG00000095752	28	31	12	51	44	34	0.83	0.87	0.41	2.01	1.48	0.9	0.703333333	1.463333333	1.056977941	0.018103229	0.036439735	IL11	Environmental Information Processing;Environmental Information Processing;Organismal Systems;Human Diseases	Signaling molecules and interaction;Signal transduction;Immune system;Immune diseases	ko04060//Cytokine-cytokine receptor interaction;ko04630//Jak-STAT signaling pathway;ko04640//Hematopoietic cell lineage;ko05323//Rheumatoid arthritis	K05417;K05417;K05417;K05417	GO:0005576//extracellular region;GO:0005615//extracellular space;GO:0005737//cytoplasm	GO:0005125//cytokine activity;GO:0005142//interleukin-11 receptor binding;GO:0008083//growth factor activity	GO:0007165//signal transduction;GO:0008284//positive regulation of cell proliferation;GO:0033138//positive regulation of peptidyl-serine phosphorylation;GO:0043410//positive regulation of MAPK cascade;GO:0045944//positive regulation of transcription from RNA polymerase II promoter;GO:0046888//negative regulation of hormone secretion;GO:0050731//positive regulation of peptidyl-tyrosine phosphoryla…
ENSG00000139722	1294	1200	1109	2283	2048	2297	18.4	17.92	18.28	39.36	37.51	36.83	18.2	37.9	1.058259398	1.96E-57	7.24E-56	VPS37B	Cellular Processes	Transport and catabolism	ko04144//Endocytosis	K12185	GO:0000813//ESCRT I complex;GO:0005737//cytoplasm;GO:0005768//endosome;GO:0005886//plasma membrane;GO:0010008//endosome membrane;GO:0016020//membrane;GO:0030496//midbody;GO:0031902//late endosome membrane;GO:0043231//intracellular membrane-bounded organelle	GO:0048306//calcium-dependent protein binding	GO:0006612//protein targeting to membrane;GO:0006623//protein targeting to vacuole;GO:0015031//protein transport;GO:0032509//endosome transport via multivesicular body sorting pathway;GO:0043162//ubiquitin-dependent protein catabolic process via the multivesicular body sorting pathway;GO:1902188//positive regulation of viral release from host cell;GO:1903774//positive regulation of viral budding …
ENSG00000188010	100	107	94	192	182	176	5.47	6.26	6.03	12.96	13.02	11.05	5.92	12.34333333	1.060062968	3.33E-07	1.40E-06	MORN2	-	-	-	-	GO:0001669//acrosomal vesicle;GO:0005575//cellular_component;GO:0005634//nucleus;GO:0031410//cytoplasmic vesicle	GO:0003674//molecular_function	GO:0007283//spermatogenesis;GO:0008150//biological_process;GO:0030154//cell differentiation
ENSG00000166750	15	34	23	46	45	42	0.09	0.21	0.16	0.33	0.35	0.28	0.153333333	0.32	1.061400545	0.015333646	0.031464607	SLFN5	-	-	-	-	GO:0005634//nucleus	GO:0000166//nucleotide binding;GO:0005524//ATP binding	GO:0030154//cell differentiation
ENSG00000269891; ENSG00000213390	278	258	206	452	404	472	2.07	2	2.37	4.69	4.36	4.41	2.146666667	4.486666667	1.063545816	2.39E-14	1.83E-13	ARHGAP19	-	-	-	-	GO:0005737//cytoplasm;GO:0005886//plasma membrane;GO:0043231//intracellular membrane-bounded organelle	GO:0005096//GTPase activator activity	GO:0007165//signal transduction;GO:0043547//positive regulation of GTPase activity;GO:0051056//regulation of small GTPase mediated signal transduction
ENSG00000116014	66	34	53	88	87	94	1.03	0.44	0.93	1.48	1.56	1.98	0.8	1.673333333	1.064652958	0.001342555	0.003422807	KISS1R	Environmental Information Processing	Signaling molecules and interaction	ko04080//Neuroactive ligand-receptor interaction	K08374	GO:0005886//plasma membrane;GO:0005887//integral component of plasma membrane;GO:0005929//cilium;GO:0009986//cell surface;GO:0016020//membrane;GO:0016021//integral component of membrane;GO:0043231//intracellular membrane-bounded organelle	GO:0004930//G-protein coupled receptor activity;GO:0005515//protein binding;GO:0008188//neuropeptide receptor activity;GO:0008528//G-protein coupled peptide receptor activity;GO:0042923//neuropeptide binding	GO:0000186//activation of MAPKK activity;GO:0007165//signal transduction;GO:0007186//G-protein coupled receptor signaling pathway;GO:0007218//neuropeptide signaling pathway;GO:0008285//negative regulation of cell proliferation;GO:0019722//calcium-mediated signaling;GO:0046887//positive regulation of hormone secretion;GO:0050482//arachidonic acid secretion;GO:0050806//positive regulation of synapt…
ENSG00000125967	49	34	41	81	72	75	0.96	0.7	0.93	1.94	1.82	1.66	0.863333333	1.806666667	1.065340754	0.000800622	0.002125354	NECAB3	-	-	-	-	GO:0000137//Golgi cis cisterna;GO:0005737//cytoplasm;GO:0005783//endoplasmic reticulum;GO:0005789//endoplasmic reticulum membrane;GO:0005794//Golgi apparatus	GO:0005509//calcium ion binding;GO:0005515//protein binding;GO:0046872//metal ion binding	GO:0019538//protein metabolic process;GO:0042984//regulation of amyloid precursor protein biosynthetic process
ENSG00000167178	6	3	5	20	15	17	0.17	0.03	0.12	0.26	0.18	0.23	0.106666667	0.223333333	1.06608919	0.003099798	0.007385538	ISLR2	-	-	-	-	GO:0005886//plasma membrane;GO:0009986//cell surface;GO:0016020//membrane;GO:0016021//integral component of membrane	GO:0005515//protein binding	GO:0007275//multicellular organism development;GO:0007399//nervous system development;GO:0045773//positive regulation of axon extension
ENSG00000013523	188	195	177	353	324	362	1.75	1.91	1.91	3.99	3.89	3.8	1.856666667	3.893333333	1.068291042	6.60E-13	4.62E-12	ANGEL1	-	-	-	-	GO:0005634//nucleus;GO:0005783//endoplasmic reticulum;GO:0005801//cis-Golgi network;GO:0005829//cytosol;GO:0048471//perinuclear region of cytoplasm	GO:0000175//3'-5'-exoribonuclease activity;GO:0008190//eukaryotic initiation factor 4E binding;GO:0019904//protein domain specific binding	GO:0090503//RNA phosphodiester bond hydrolysis, exonucleolytic
ENSG00000187024	216	229	202	378	384	440	8.14	9.06	8.82	17.26	18.63	18.69	8.673333333	18.19333333	1.068751433	2.42E-14	1.86E-13	PTRH1	-	-	-	-	GO:0005739//mitochondrion	GO:0004045//aminoacyl-tRNA hydrolase activity;GO:0016787//hydrolase activity	-
ENSG00000137825	93	101	100	193	153	204	1.83	2.09	2.29	4.62	3.89	4.54	2.07	4.35	1.071384633	3.05E-07	1.29E-06	ITPKA	Metabolism;Environmental Information Processing;Environmental Information Processing;Metabolism	Global and overview maps;Signal transduction;Signal transduction;Carbohydrate metabolism	ko01100//Metabolic pathways;ko04020//Calcium signaling pathway;ko04070//Phosphatidylinositol signaling system;ko00562//Inositol phosphate metabolism	K00911;K00911;K00911;K00911	GO:0043197//dendritic spine	GO:0000166//nucleotide binding;GO:0004683//calmodulin-dependent protein kinase activity;GO:0005516//calmodulin binding;GO:0005524//ATP binding;GO:0008440//inositol-1,4,5-trisphosphate 3-kinase activity;GO:0016301//kinase activity;GO:0016740//transferase activity;GO:0048365//Rac GTPase binding	GO:0006020//inositol metabolic process;GO:0006468//protein phosphorylation;GO:0016310//phosphorylation;GO:0030036//actin cytoskeleton organization;GO:0032958//inositol phosphate biosynthetic process;GO:0048167//regulation of synaptic plasticity;GO:0061003//positive regulation of dendritic spine morphogenesis;GO:0097062//dendritic spine maintenance
ENSG00000110721	1510	1469	1333	2423	2440	2772	22.89	22.93	22.4	45.55	48.47	49.36	22.74	47.79333333	1.071577137	8.75E-56	3.13E-54	CHKA	Metabolism;Human Diseases;Metabolism	Global and overview maps;Cancers;Lipid metabolism	ko01100//Metabolic pathways;ko05231//Choline metabolism in cancer;ko00564//Glycerophospholipid metabolism	K14156;K14156;K14156	GO:0005737//cytoplasm	GO:0000166//nucleotide binding;GO:0004103//choline kinase activity;GO:0004104//cholinesterase activity;GO:0004305//ethanolamine kinase activity;GO:0005524//ATP binding;GO:0008144//drug binding;GO:0016301//kinase activity;GO:0016740//transferase activity;GO:0033265//choline binding;GO:0042802//identical protein binding	GO:0006580//ethanolamine metabolic process;GO:0006629//lipid metabolic process;GO:0006646//phosphatidylethanolamine biosynthetic process;GO:0006656//phosphatidylcholine biosynthetic process;GO:0006657//CDP-choline pathway;GO:0008654//phospholipid biosynthetic process;GO:0009636//response to toxic substance;GO:0016310//phosphorylation;GO:0019695//choline metabolic process;GO:1904681//response to 3…
ENSG00000124772	41	42	31	74	68	59	0.29	0.36	0.23	0.71	0.72	0.42	0.293333333	0.616666667	1.071949842	0.002959918	0.007082645	CPNE5	-	-	-	-	GO:0005886//plasma membrane;GO:0042995//cell projection;GO:0043005//neuron projection;GO:0043025//neuronal cell body;GO:0043204//perikaryon	GO:0005544//calcium-dependent phospholipid binding	GO:0030154//cell differentiation;GO:0071277//cellular response to calcium ion;GO:1903861//positive regulation of dendrite extension
ENSG00000158856	83	60	56	137	102	127	1.14	0.91	0.89	2.32	1.84	2.03	0.98	2.063333333	1.074123254	3.47E-05	0.000112793	DMTN	-	-	-	-	GO:0005737//cytoplasm;GO:0005829//cytosol;GO:0005856//cytoskeleton;GO:0005884//actin filament;GO:0005886//plasma membrane;GO:0012505//endomembrane system;GO:0014069//postsynaptic density;GO:0014731//spectrin-associated cytoskeleton;GO:0015629//actin cytoskeleton;GO:0016020//membrane;GO:0030863//cortical cytoskeleton;GO:0031095//platelet dense tubular network membrane;GO:0031253//cell projection m…	GO:0003779//actin binding;GO:0005102//receptor binding;GO:0030507//spectrin binding;GO:0043621//protein self-association;GO:0051015//actin filament binding	GO:0007010//cytoskeleton organization;GO:0008360//regulation of cell shape;GO:0010591//regulation of lamellipodium assembly;GO:0010763//positive regulation of fibroblast migration;GO:0010801//negative regulation of peptidyl-threonine phosphorylation;GO:0010812//negative regulation of cell-substrate adhesion;GO:0030032//lamellipodium assembly;GO:0030036//actin cytoskeleton organization;GO:0030194/…
ENSG00000138050	171	191	155	334	284	343	3.28	3.89	3.42	7.76	7.1	7.47	3.53	7.443333333	1.076280662	1.17E-11	7.46E-11	THUMPD2	-	-	-	-	GO:0005575//cellular_component	GO:0003723//RNA binding;GO:0008168//methyltransferase activity;GO:0016423//tRNA (guanine) methyltransferase activity;GO:0016740//transferase activity	GO:0030488//tRNA methylation;GO:0032259//methylation
ENSG00000121454	50	64	62	83	84	122	0.55	0.97	0.58	1.42	1.49	1.52	0.7	1.476666667	1.076917371	0.003475462	0.008208857	LHX4	-	-	-	-	GO:0005634//nucleus;GO:0005654//nucleoplasm	GO:0000977//RNA polymerase II regulatory region sequence-specific DNA binding;GO:0000981//RNA polymerase II transcription factor activity, sequence-specific DNA binding;GO:0003677//DNA binding;GO:0008327//methyl-CpG binding;GO:0043565//sequence-specific DNA binding;GO:0046872//metal ion binding	GO:0001890//placenta development;GO:0006355//regulation of transcription, DNA-templated;GO:0008045//motor neuron axon guidance;GO:0009887//organ morphogenesis;GO:0021526//medial motor column neuron differentiation;GO:0030182//neuron differentiation;GO:0043066//negative regulation of apoptotic process;GO:0045944//positive regulation of transcription from RNA polymerase II promoter
ENSG00000162654	364	355	300	722	692	717	4.33	4.99	3.85	9.54	9.49	8.76	4.39	9.263333333	1.077310489	3.94E-31	7.17E-30	GBP4	-	-	-	-	GO:0016020//membrane;GO:0020005//symbiont-containing vacuole membrane;GO:0031410//cytoplasmic vesicle	GO:0000166//nucleotide binding;GO:0003924//GTPase activity;GO:0005515//protein binding;GO:0005525//GTP binding	GO:0000122//negative regulation of transcription from RNA polymerase II promoter;GO:0001933//negative regulation of protein phosphorylation;GO:0031397//negative regulation of protein ubiquitination;GO:0032687//negative regulation of interferon-alpha production;GO:0042308//negative regulation of protein import into nucleus;GO:0042832//defense response to protozoan;GO:0050688//regulation of defense…
ENSG00000141499	556	532	483	967	898	1073	10.54	10.59	10.72	22.31	22.03	22.94	10.61666667	22.42666667	1.078884333	1.55E-32	2.97E-31	WRAP53	-	-	-	-	GO:0000781//chromosome, telomeric region;GO:0005634//nucleus;GO:0005654//nucleoplasm;GO:0005694//chromosome;GO:0005697//telomerase holoenzyme complex;GO:0005829//cytosol;GO:0015030//Cajal body;GO:0016604//nuclear body;GO:0035861//site of double-strand break	GO:0003723//RNA binding;GO:0005515//protein binding;GO:0031625//ubiquitin protein ligase binding;GO:0042393//histone binding;GO:0042802//identical protein binding;GO:0044877//macromolecular complex binding;GO:0051087//chaperone binding;GO:0070034//telomerase RNA binding	GO:0006281//DNA repair;GO:0006974//cellular response to DNA damage stimulus;GO:0007004//telomere maintenance via telomerase;GO:0030576//Cajal body organization;GO:0032203//telomere formation via telomerase;GO:0034337//RNA folding;GO:0045739//positive regulation of DNA repair;GO:0051973//positive regulation of telomerase activity;GO:0090666//scaRNA localization to Cajal body;GO:0090671//telomerase…
ENSG00000182264	20	21	21	31	36	50	0.48	0.53	0.58	0.9	1.11	1.35	0.53	1.12	1.079434467	0.014019124	0.029053452	IZUMO1	-	-	-	-	GO:0001669//acrosomal vesicle;GO:0002080//acrosomal membrane;GO:0005886//plasma membrane;GO:0016020//membrane;GO:0016021//integral component of membrane;GO:0031410//cytoplasmic vesicle	GO:0005102//receptor binding;GO:0005515//protein binding;GO:0042802//identical protein binding;GO:0042803//protein homodimerization activity;GO:0086080//protein binding involved in heterotypic cell-cell adhesion	GO:0007155//cell adhesion;GO:0007338//single fertilization;GO:0007342//fusion of sperm to egg plasma membrane;GO:0034113//heterotypic cell-cell adhesion;GO:0035036//sperm-egg recognition
ENSG00000164053	415	423	397	725	628	768	5.26	5.81	5.84	12.49	11.4	11.85	5.636666667	11.91333333	1.079662975	6.63E-18	6.46E-17	ATRIP	Genetic Information Processing	Replication and repair	ko03460//Fanconi anemia pathway	K10905	GO:0005634//nucleus;GO:0005654//nucleoplasm	GO:0005515//protein binding;GO:0070530//K63-linked polyubiquitin binding	GO:0000077//DNA damage checkpoint;GO:0006281//DNA repair;GO:0006974//cellular response to DNA damage stimulus
ENSG00000168569	29	39	35	60	55	80	1.39	1.96	1.95	3.49	3.4	4.32	1.766666667	3.736666667	1.080722013	0.001771643	0.004430141	TMEM223	-	-	-	-	GO:0005739//mitochondrion;GO:0016020//membrane;GO:0016021//integral component of membrane	GO:0003674//molecular_function	GO:0007399//nervous system development
ENSG00000104953	138	101	101	204	193	238	2.47	1.89	2.1	4.43	4.46	4.79	2.153333333	4.56	1.08246216	2.25E-08	1.07E-07	TLE6	-	-	-	-	GO:0005634//nucleus;GO:0005667//transcription factor complex;GO:0005737//cytoplasm;GO:0005829//cytosol;GO:0005938//cell cortex;GO:0032991//macromolecular complex	GO:0003714//transcription corepressor activity;GO:0005515//protein binding;GO:0070491//repressing transcription factor binding	GO:0006355//regulation of transcription, DNA-templated;GO:0045666//positive regulation of neuron differentiation;GO:0050769//positive regulation of neurogenesis;GO:0060136//embryonic process involved in female pregnancy;GO:0090090//negative regulation of canonical Wnt signaling pathway;GO:1903507//negative regulation of nucleic acid-templated transcription
ENSG00000171044	121	102	122	210	196	243	1.08	0.94	1.23	2.22	2.22	2.45	1.083333333	2.296666667	1.084064265	1.98E-08	9.51E-08	XKR6	-	-	-	-	GO:0005886//plasma membrane;GO:0016020//membrane;GO:0016021//integral component of membrane	GO:0003674//molecular_function	GO:0043652//engulfment of apoptotic cell;GO:0070782//phosphatidylserine exposure on apoptotic cell surface;GO:1902742//apoptotic process involved in development
ENSG00000010318	113	100	100	187	178	225	2.05	1.94	2.15	4.18	4.14	4.71	2.046666667	4.343333333	1.085526523	2.76E-08	1.31E-07	PHF7	-	-	-	-	GO:0005634//nucleus;GO:0005654//nucleoplasm;GO:0005794//Golgi apparatus;GO:0005829//cytosol;GO:0005886//plasma membrane;GO:0016607//nuclear speck	GO:0046872//metal ion binding	GO:0008150//biological_process
ENSG00000130477	143	124	125	173	213	241	0.58	0.45	0.51	0.88	1.24	1.16	0.513333333	1.093333333	1.090765464	2.88E-05	9.48E-05	UNC13A	Organismal Systems	Nervous system	ko04721//Synaptic vesicle cycle	K15293	GO:0005737//cytoplasm;GO:0005798//Golgi-associated vesicle;GO:0005886//plasma membrane;GO:0016020//membrane;GO:0030054//cell junction;GO:0030424//axon;GO:0030672//synaptic vesicle membrane;GO:0031594//neuromuscular junction;GO:0032991//macromolecular complex;GO:0042734//presynaptic membrane;GO:0042995//cell projection;GO:0043005//neuron projection;GO:0043195//terminal bouton;GO:0044305//calyx of …	GO:0000149//SNARE binding;GO:0005509//calcium ion binding;GO:0005515//protein binding;GO:0005516//calmodulin binding;GO:0005543//phospholipid binding;GO:0017075//syntaxin-1 binding;GO:0019904//protein domain specific binding;GO:0019905//syntaxin binding;GO:0019992//diacylglycerol binding;GO:0030507//spectrin binding;GO:0042802//identical protein binding;GO:0044877//macromolecular complex binding;…	GO:0001956//positive regulation of neurotransmitter secretion;GO:0006887//exocytosis;GO:0007268//synaptic transmission;GO:0007269//neurotransmitter secretion;GO:0007528//neuromuscular junction development;GO:0010807//regulation of synaptic vesicle priming;GO:0016079//synaptic vesicle exocytosis;GO:0016081//synaptic vesicle docking;GO:0016082//synaptic vesicle priming;GO:0016188//synaptic vesicle …
ENSG00000177106	64	57	59	114	91	137	0.72	0.67	0.77	1.55	1.32	1.74	0.72	1.536666667	1.093735438	2.84E-05	9.35E-05	EPS8L2	-	-	-	-	GO:0001726//ruffle;GO:0005737//cytoplasm;GO:0005829//cytosol;GO:0005886//plasma membrane;GO:0032420//stereocilium;GO:0032421//stereocilium bundle;GO:0032426//stereocilium tip;GO:0032587//ruffle membrane;GO:0032991//macromolecular complex;GO:0042995//cell projection	GO:0003779//actin binding;GO:0005089//Rho guanyl-nucleotide exchange factor activity;GO:0005515//protein binding;GO:0030676//Rac guanyl-nucleotide exchange factor activity;GO:0051015//actin filament binding	GO:0007266//Rho protein signal transduction;GO:0007605//sensory perception of sound;GO:0016601//Rac protein signal transduction;GO:0035023//regulation of Rho protein signal transduction;GO:1900029//positive regulation of ruffle assembly
ENSG00000145198	73	62	54	129	121	140	1.18	0.85	1.3	2.41	2.57	2.13	1.11	2.37	1.094327383	2.51E-07	1.07E-06	VWA5B2	-	-	-	-	GO:0005575//cellular_component	GO:0003674//molecular_function	GO:0008150//biological_process
ENSG00000108688	162	133	141	278	264	281	7.25	6.25	7.32	15.09	15.23	14.19	6.94	14.83666667	1.096159432	6.44E-11	3.87E-10	CCL7	Environmental Information Processing;Organismal Systems;Organismal Systems	Signaling molecules and interaction;Immune system;Immune system	ko04060//Cytokine-cytokine receptor interaction;ko04062//Chemokine signaling pathway;ko04657//IL-17 signaling pathway	K05509;K05509;K05509	GO:0005576//extracellular region;GO:0005615//extracellular space	GO:0005125//cytokine activity;GO:0008009//chemokine activity;GO:0008201//heparin binding;GO:0031726//CCR1 chemokine receptor binding;GO:0031727//CCR2 chemokine receptor binding;GO:0048020//CCR chemokine receptor binding	GO:0002548//monocyte chemotaxis;GO:0006935//chemotaxis;GO:0006954//inflammatory response;GO:0006955//immune response;GO:0007010//cytoskeleton organization;GO:0007165//signal transduction;GO:0007186//G-protein coupled receptor signaling pathway;GO:0008360//regulation of cell shape;GO:0010332//response to gamma radiation;GO:0030335//positive regulation of cell migration;GO:0030593//neutrophil chemo…
ENSG00000188338	134	115	133	224	236	249	1.95	1.94	2.32	4.65	4.37	4.26	2.07	4.426666667	1.096589973	6.78E-09	3.40E-08	SLC38A3	Organismal Systems;Organismal Systems;Organismal Systems	Nervous system;Nervous system;Excretory system	ko04724//Glutamatergic synapse;ko04727//GABAergic synapse;ko04964//Proximal tubule bicarbonate reclamation	K13576;K13576;K13576	GO:0005886//plasma membrane;GO:0005887//integral component of plasma membrane;GO:0016020//membrane;GO:0016021//integral component of membrane;GO:0016323//basolateral plasma membrane	GO:0005290//L-histidine transmembrane transporter activity;GO:0015171//amino acid transmembrane transporter activity;GO:0015180//L-alanine transmembrane transporter activity;GO:0015182//L-asparagine transmembrane transporter activity;GO:0015186//L-glutamine transmembrane transporter activity;GO:0015293//symporter activity;GO:0015297//antiporter activity	GO:0003333//amino acid transmembrane transport;GO:0006811//ion transport;GO:0006814//sodium ion transport;GO:0006865//amino acid transport;GO:0006867//asparagine transport;GO:0006868//glutamine transport;GO:0007420//brain development;GO:0007565//female pregnancy;GO:0015808//L-alanine transport;GO:0015817//histidine transport;GO:0051365//cellular response to potassium ion starvation;GO:0061402//po…
ENSG00000176155	167	159	126	266	255	334	1.76	1.76	1.54	3.4	3.46	3.97	1.686666667	3.61	1.097823953	6.38E-11	3.84E-10	CCDC57	-	-	-	-	GO:0005575//cellular_component	GO:0003674//molecular_function	GO:0008150//biological_process
ENSG00000158062	45	29	41	104	62	86	1.06	0.69	1.45	2.83	1.82	2.2	1.066666667	2.283333333	1.098032083	5.51E-05	0.000174035	UBXN11	-	-	-	-	GO:0005575//cellular_component;GO:0005737//cytoplasm;GO:0005856//cytoskeleton	GO:0005515//protein binding;GO:0043130//ubiquitin binding	GO:0043161//proteasome-mediated ubiquitin-dependent protein catabolic process
ENSG00000143498	155	153	133	258	289	291	4.23	4.43	4.12	8.44	10.13	8.81	4.26	9.126666667	1.09923461	3.78E-11	2.31E-10	TAF1A	-	-	-	-	GO:0000120//RNA polymerase I transcription factor complex;GO:0005654//nucleoplasm;GO:0015630//microtubule cytoskeleton	-	GO:0006360//transcription from RNA polymerase I promoter
ENSG00000121797	24	36	16	55	42	69	0.53	0.71	0.3	1.11	0.82	1.37	0.513333333	1.1	1.099535674	0.000929723	0.002435731	CCRL2	-	-	-	-	GO:0005623//cell;GO:0005737//cytoplasm;GO:0005886//plasma membrane;GO:0005887//integral component of plasma membrane;GO:0009897//external side of plasma membrane;GO:0016020//membrane;GO:0016021//integral component of membrane	GO:0004930//G-protein coupled receptor activity;GO:0004950//chemokine receptor activity;GO:0016493//C-C chemokine receptor activity;GO:0019956//chemokine binding;GO:0019957//C-C chemokine binding;GO:0042379//chemokine receptor binding;GO:0048020//CCR chemokine receptor binding	GO:0006935//chemotaxis;GO:0006954//inflammatory response;GO:0006955//immune response;GO:0007165//signal transduction;GO:0007186//G-protein coupled receptor signaling pathway;GO:0007204//positive regulation of cytosolic calcium ion concentration;GO:0019722//calcium-mediated signaling;GO:0060326//cell chemotaxis;GO:0070098//chemokine-mediated signaling pathway
ENSG00000141179	80	71	49	120	125	129	1.05	0.98	0.75	1.92	2.12	1.92	0.926666667	1.986666667	1.100227448	1.24E-05	4.27E-05	PCTP	-	-	-	-	-	GO:0008289//lipid binding	-
ENSG00000051341; ENSG00000122008	564	514	500	963	966	1095	2.4	2.38	2.53	5.06	5.27	5.37	2.436666667	5.233333333	1.102821248	2.31E-34	4.71E-33	POLQ	-	-	-	-	GO:0005634//nucleus;GO:0005694//chromosome;GO:0005737//cytoplasm	GO:0000166//nucleotide binding;GO:0003676//nucleic acid binding;GO:0003677//DNA binding;GO:0003682//chromatin binding;GO:0003887//DNA-directed DNA polymerase activity;GO:0005524//ATP binding;GO:0016740//transferase activity;GO:0016779//nucleotidyltransferase activity;GO:0017116//single-stranded DNA-dependent ATP-dependent DNA helicase activity;GO:0042802//identical protein binding;GO:0051575//5'-…	GO:0006260//DNA replication;GO:0006261//DNA-dependent DNA replication;GO:0006281//DNA repair;GO:0006284//base-excision repair;GO:0006302//double-strand break repair;GO:0006974//cellular response to DNA damage stimulus;GO:0016446//somatic hypermutation of immunoglobulin genes;GO:0032508//DNA duplex unwinding;GO:0051260//protein homooligomerization;GO:0071897//DNA biosynthetic process;GO:0097681//d…
ENSG00000180155	219	237	200	382	384	487	1.95	2.22	2.07	4.13	4.41	4.89	2.08	4.476666667	1.105841371	8.16E-15	6.50E-14	LYNX1	-	-	-	-	GO:0005783//endoplasmic reticulum;GO:0005886//plasma membrane;GO:0016020//membrane;GO:0030425//dendrite;GO:0031225//anchored component of membrane;GO:0042995//cell projection;GO:0045202//synapse	GO:0005515//protein binding;GO:0008200//ion channel inhibitor activity;GO:0030548//acetylcholine receptor regulator activity;GO:0030550//acetylcholine receptor inhibitor activity;GO:0033130//acetylcholine receptor binding	GO:0007271//synaptic transmission, cholinergic;GO:0099601//regulation of neurotransmitter receptor activity;GO:2000272//negative regulation of receptor activity
ENSG00000111452	36	21	23	43	52	53	0.25	0.15	0.19	0.36	0.47	0.44	0.196666667	0.423333333	1.106041637	0.006651145	0.01481809	ADGRD1	-	-	-	-	GO:0005886//plasma membrane;GO:0005887//integral component of plasma membrane;GO:0016020//membrane;GO:0016021//integral component of membrane	GO:0004888//transmembrane signaling receptor activity;GO:0004930//G-protein coupled receptor activity	GO:0007166//cell surface receptor signaling pathway;GO:0007186//G-protein coupled receptor signaling pathway;GO:0007189//adenylate cyclase-activating G-protein coupled receptor signaling pathway
ENSG00000284103; ENSG00000105865	49	62	42	105	93	93	0.99	1.32	0.99	2.57	2.42	2.12	1.1	2.37	1.107383535	9.11E-05	0.000279203	DUS4L	-	-	-	-	-	GO:0003824//catalytic activity;GO:0016491//oxidoreductase activity;GO:0017150//tRNA dihydrouridine synthase activity;GO:0050660//flavin adenine dinucleotide binding	GO:0002943//tRNA dihydrouridine synthesis;GO:0008033//tRNA processing;GO:0055114//oxidation-reduction process
ENSG00000109436	485	467	390	807	804	944	3.54	3.58	3.32	7.15	7.54	7.81	3.48	7.5	1.10780329	3.57E-29	6.08E-28	TBC1D9	-	-	-	-	-	GO:0005096//GTPase activator activity;GO:0005509//calcium ion binding;GO:0017137//Rab GTPase binding	GO:0006886//intracellular protein transport;GO:0090630//activation of GTPase activity
ENSG00000183682	115	102	100	224	186	198	1.92	1.83	1.96	4.53	3.97	3.81	1.903333333	4.103333333	1.108268111	1.15E-08	5.67E-08	BMP8A	Environmental Information Processing;Organismal Systems;Environmental Information Processing;Environmental Information Processing	Signaling molecules and interaction;Environmental adaptation;Signal transduction;Signal transduction	ko04060//Cytokine-cytokine receptor interaction;ko04714//Thermogenesis;ko04390//Hippo signaling pathway;ko04350//TGF-beta signaling pathway	K16622;K16622;K16622;K16622	GO:0005576//extracellular region;GO:0005615//extracellular space	GO:0005125//cytokine activity;GO:0008083//growth factor activity;GO:0070700//BMP receptor binding	GO:0001503//ossification;GO:0001649//osteoblast differentiation;GO:0002024//diet induced thermogenesis;GO:0007165//signal transduction;GO:0007179//transforming growth factor beta receptor signaling pathway;GO:0007275//multicellular organism development;GO:0007281//germ cell development;GO:0007283//spermatogenesis;GO:0010862//positive regulation of pathway-restricted SMAD protein phosphorylation;G…
ENSG00000274618; ENSG00000276180; ENSG00000197238; ENSG00000197061; ENSG00000276966; ENSG00000273542; ENSG00000270276; ENSG00000277157; ENSG00000158406; ENSG00000275126; ENSG00000197837; ENSG00000278637; ENSG00000278705; ENSG00000270882	19	26	26	45	35	58	0.95	1.35	1.47	2.69	2.22	3.23	1.256666667	2.713333333	1.110464271	0.00705153	0.015624223	H4C9	-	-	-	-	GO:0000228//nuclear chromosome;GO:0000786//nucleosome;GO:0000788//nuclear nucleosome;GO:0005634//nucleus;GO:0005654//nucleoplasm;GO:0005694//chromosome;GO:0032991//macromolecular complex	GO:0003677//DNA binding;GO:0005515//protein binding;GO:0019904//protein domain specific binding;GO:0046982//protein heterodimerization activity	GO:0006334//nucleosome assembly;GO:0006335//DNA replication-dependent nucleosome assembly;GO:0006336//DNA replication-independent nucleosome assembly;GO:0006352//DNA-templated transcription, initiation;GO:0045653//negative regulation of megakaryocyte differentiation;GO:0051290//protein heterotetramerization
ENSG00000144802	521	498	443	953	870	970	5.11	5.14	5.06	11.38	11	10.7	5.103333333	11.02666667	1.111484952	5.43E-33	1.06E-31	NFKBIZ	Human Diseases	Cancers	ko05202//Transcriptional misregulation in cancers	K14242	GO:0005634//nucleus;GO:0016607//nuclear speck;GO:0036464//cytoplasmic ribonucleoprotein granule	GO:0005515//protein binding	GO:0006357//regulation of transcription from RNA polymerase II promoter;GO:0006954//inflammatory response;GO:0050729//positive regulation of inflammatory response;GO:0050852//T cell receptor signaling pathway;GO:2000321//positive regulation of T-helper 17 cell differentiation
ENSG00000274205; ENSG00000181085	87	94	76	149	172	165	2.39	2.06	2.13	4.53	5.25	4.45	2.193333333	4.743333333	1.112776173	5.05E-07	2.08E-06	MAPK15	Organismal Systems	Immune system	ko04657//IL-17 signaling pathway	K19603	GO:0005634//nucleus;GO:0005737//cytoplasm;GO:0005776//autophagosome;GO:0005794//Golgi apparatus;GO:0005814//centriole;GO:0005819//spindle;GO:0005856//cytoskeleton;GO:0005911//cell-cell junction;GO:0005923//bicellular tight junction;GO:0030054//cell junction;GO:0031410//cytoplasmic vesicle;GO:0036064//ciliary basal body;GO:0042995//cell projection;GO:0072687//meiotic spindle	GO:0000166//nucleotide binding;GO:0003682//chromatin binding;GO:0004672//protein kinase activity;GO:0004674//protein serine/threonine kinase activity;GO:0004707//MAP kinase activity;GO:0005515//protein binding;GO:0005524//ATP binding;GO:0016301//kinase activity;GO:0016740//transferase activity	GO:0000122//negative regulation of transcription from RNA polymerase II promoter;GO:0000165//MAPK cascade;GO:0001934//positive regulation of protein phosphorylation;GO:0003400//regulation of COPII vesicle coating;GO:0006468//protein phosphorylation;GO:0006974//cellular response to DNA damage stimulus;GO:0007029//endoplasmic reticulum organization;GO:0008156//negative regulation of DNA replication…
ENSG00000149599	210	154	139	334	313	357	5	3.68	4.07	9.12	9	9.46	4.25	9.193333333	1.11312521	8.45E-14	6.24E-13	DUSP15	-	-	-	-	GO:0005829//cytosol;GO:0005886//plasma membrane;GO:0016020//membrane	GO:0004721//phosphoprotein phosphatase activity;GO:0004725//protein tyrosine phosphatase activity;GO:0008138//protein tyrosine/serine/threonine phosphatase activity;GO:0016787//hydrolase activity;GO:0016791//phosphatase activity	GO:0000122//negative regulation of transcription from RNA polymerase II promoter;GO:0006470//protein dephosphorylation;GO:0007179//transforming growth factor beta receptor signaling pathway;GO:0016311//dephosphorylation;GO:0035335//peptidyl-tyrosine dephosphorylation;GO:0042127//regulation of cell proliferation;GO:0046330//positive regulation of JNK cascade;GO:0048713//regulation of oligodendrocy…
ENSG00000128886	49	70	59	105	118	116	1.03	1.57	1.42	2.71	3.23	2.76	1.34	2.9	1.1138199	4.13E-05	0.000132986	ELL3	-	-	-	-	GO:0005634//nucleus;GO:0005654//nucleoplasm;GO:0005730//nucleolus;GO:0008023//transcription elongation factor complex	GO:0005515//protein binding;GO:0035326//enhancer binding	GO:0006354//DNA-templated transcription, elongation;GO:0006366//transcription from RNA polymerase II promoter;GO:0006368//transcription elongation from RNA polymerase II promoter;GO:0010717//regulation of epithelial to mesenchymal transition;GO:0032786//positive regulation of DNA-templated transcription, elongation;GO:0042795//snRNA transcription from RNA polymerase II promoter;GO:0045944//positi…
ENSG00000187566	113	102	95	161	184	250	1.77	1.67	1.72	3.05	3.71	4.41	1.72	3.723333333	1.114186215	1.21E-07	5.35E-07	NHLRC1	Genetic Information Processing	Folding, sorting and degradation	ko04120//Ubiquitin mediated proteolysis	K10602	GO:0005634//nucleus;GO:0005783//endoplasmic reticulum;GO:0048471//perinuclear region of cytoplasm	GO:0004842//ubiquitin-protein transferase activity;GO:0005515//protein binding;GO:0016740//transferase activity;GO:0046872//metal ion binding;GO:0061630//ubiquitin protein ligase activity	GO:0000209//protein polyubiquitination;GO:0001932//regulation of protein phosphorylation;GO:0005977//glycogen metabolic process;GO:0005978//glycogen biosynthetic process;GO:0006914//autophagy;GO:0010468//regulation of gene expression;GO:0016567//protein ubiquitination;GO:0031396//regulation of protein ubiquitination;GO:0031398//positive regulation of protein ubiquitination;GO:0034976//response to…
ENSG00000172789	25	13	30	55	38	40	0.31	0.17	0.43	0.82	0.6	0.55	0.303333333	0.656666667	1.114257179	0.010812211	0.023070562	HOXC5	-	-	-	-	GO:0005634//nucleus;GO:0005654//nucleoplasm;GO:0030054//cell junction	GO:0000978//RNA polymerase II core promoter proximal region sequence-specific DNA binding;GO:0000981//RNA polymerase II transcription factor activity, sequence-specific DNA binding;GO:0003677//DNA binding;GO:0003700//transcription factor activity, sequence-specific DNA binding;GO:0043565//sequence-specific DNA binding	GO:0006355//regulation of transcription, DNA-templated;GO:0006357//regulation of transcription from RNA polymerase II promoter;GO:0007275//multicellular organism development;GO:0009952//anterior/posterior pattern specification;GO:0048706//embryonic skeletal system development
ENSG00000138670	34	32	27	52	58	74	0.41	0.6	0.49	0.76	1.11	1.38	0.5	1.083333333	1.115477217	0.000876739	0.002307403	RASGEF1B	-	-	-	-	GO:0005768//endosome;GO:0005769//early endosome;GO:0005770//late endosome;GO:0030496//midbody	GO:0005085//guanyl-nucleotide exchange factor activity;GO:0005088//Ras guanyl-nucleotide exchange factor activity	GO:0007264//small GTPase mediated signal transduction
ENSG00000149646	51	32	49	103	80	81	0.87	0.57	0.95	2.01	1.66	1.51	0.796666667	1.726666667	1.11594148	0.000153077	0.000455645	CNBD2	-	-	-	-	GO:0005737//cytoplasm;GO:0005829//cytosol	GO:0000166//nucleotide binding;GO:0030552//cAMP binding	GO:0007283//spermatogenesis
ENSG00000178980	709	640	602	1243	1183	1311	34.54	32.75	34.01	73.43	74.25	72.03	33.76666667	73.23666667	1.116966361	9.30E-43	2.45E-41	SELENOW	-	-	-	-	GO:0005737//cytoplasm;GO:0005886//plasma membrane	GO:0016209//antioxidant activity;GO:0016491//oxidoreductase activity	GO:0010269//response to selenium ion;GO:0055114//oxidation-reduction process;GO:0098869//cellular oxidant detoxification
ENSG00000088826	496	410	415	854	795	965	9.17	8.2	8.43	18.19	18.19	19.63	8.6	18.67	1.118313363	2.64E-31	4.85E-30	SMOX	Metabolism;Metabolism	Amino acid metabolism;Metabolism of other amino acids	ko00330//Arginine and proline metabolism;ko00410//beta-Alanine metabolism	K12259;K12259	GO:0005634//nucleus;GO:0005654//nucleoplasm;GO:0005737//cytoplasm;GO:0016020//membrane;GO:0016021//integral component of membrane;GO:0031965//nuclear membrane;GO:0043231//intracellular membrane-bounded organelle	GO:0016491//oxidoreductase activity;GO:0046592//polyamine oxidase activity;GO:0052894//norspermine:oxygen oxidoreductase activity;GO:0052895//N1-acetylspermine:oxygen oxidoreductase (N1-acetylspermidine-forming) activity;GO:0052901//spermine:oxygen oxidoreductase (spermidine-forming) activity	GO:0006598//polyamine catabolic process;GO:0046208//spermine catabolic process;GO:0055114//oxidation-reduction process
ENSG00000074054; ENSG00000105613	149	135	106	221	243	285	1.1	1.04	0.93	1.97	2.33	2.37	1.023333333	2.223333333	1.119448106	4.51E-10	2.52E-09	MAST1	-	-	-	-	GO:0005737//cytoplasm;GO:0005856//cytoskeleton;GO:0005886//plasma membrane;GO:0016020//membrane;GO:0030424//axon;GO:0030425//dendrite;GO:0042995//cell projection;GO:0043005//neuron projection;GO:0043025//neuronal cell body	GO:0000166//nucleotide binding;GO:0000287//magnesium ion binding;GO:0004672//protein kinase activity;GO:0004674//protein serine/threonine kinase activity;GO:0005515//protein binding;GO:0005524//ATP binding;GO:0008017//microtubule binding;GO:0016301//kinase activity;GO:0016740//transferase activity;GO:0046872//metal ion binding	GO:0006468//protein phosphorylation;GO:0007010//cytoskeleton organization;GO:0007420//brain development;GO:0016310//phosphorylation;GO:0018105//peptidyl-serine phosphorylation;GO:0035556//intracellular signal transduction
ENSG00000165115	37	34	30	65	66	64	0.26	0.29	0.26	0.58	0.65	0.53	0.27	0.586666667	1.119581616	0.000705641	0.001891295	KIF27	-	-	-	-	GO:0005576//extracellular region;GO:0005737//cytoplasm;GO:0005856//cytoskeleton;GO:0005871//kinesin complex;GO:0005874//microtubule;GO:0005929//cilium;GO:0042995//cell projection	GO:0000166//nucleotide binding;GO:0003774//motor activity;GO:0003777//microtubule motor activity;GO:0005515//protein binding;GO:0005524//ATP binding;GO:0008017//microtubule binding;GO:0016887//ATPase activity	GO:0003351//epithelial cilium movement;GO:0007018//microtubule-based movement;GO:0021591//ventricular system development;GO:0030030//cell projection organization;GO:0060271//cilium morphogenesis
ENSG00000120693	202	218	187	389	380	397	1.35	1.53	1.45	3.15	3.27	2.99	1.443333333	3.136666667	1.119827698	3.48E-15	2.86E-14	SMAD9	Cellular Processes;Environmental Information Processing	Cellular community - eukaryotes;Signal transduction	ko04550//Signaling pathways regulating pluripotency of stem cells;ko04350//TGF-beta signaling pathway	K16791;K16791	GO:0005634//nucleus;GO:0005654//nucleoplasm;GO:0005667//transcription factor complex;GO:0005737//cytoplasm;GO:0005829//cytosol	GO:0003677//DNA binding;GO:0003700//transcription factor activity, sequence-specific DNA binding;GO:0005515//protein binding;GO:0046872//metal ion binding	GO:0001657//ureteric bud development;GO:0001880//Mullerian duct regression;GO:0006355//regulation of transcription, DNA-templated;GO:0006468//protein phosphorylation;GO:0007179//transforming growth factor beta receptor signaling pathway;GO:0030509//BMP signaling pathway;GO:0030901//midbrain development;GO:0030902//hindbrain development;GO:0045597//positive regulation of cell differentiation;GO:00…
ENSG00000253368	53	48	42	103	74	98	1.15	1.09	1.06	2.71	2.07	2.4	1.1	2.393333333	1.12151782	9.91E-05	0.000302349	TRNP1	-	-	-	-	GO:0005634//nucleus;GO:0005719//nuclear euchromatin	GO:0003677//DNA binding;GO:0005515//protein binding	GO:0007049//cell cycle;GO:0007275//multicellular organism development;GO:0007399//nervous system development;GO:0021696//cerebellar cortex morphogenesis;GO:0042127//regulation of cell proliferation;GO:0051726//regulation of cell cycle;GO:0061351//neural precursor cell proliferation
ENSG00000124201	1628	1605	1520	2959	2817	3099	9.57	10.16	10.6	22.86	21.97	21.2	10.11	22.01	1.122376148	6.19E-69	2.94E-67	ZNFX1	-	-	-	-	GO:0000775//chromosome, centromeric region;GO:0005634//nucleus;GO:0031380//nuclear RNA-directed RNA polymerase complex	GO:0003700//transcription factor activity, sequence-specific DNA binding;GO:0003723//RNA binding;GO:0008270//zinc ion binding;GO:0046872//metal ion binding	GO:0006355//regulation of transcription, DNA-templated;GO:0030702//chromatin silencing at centromere;GO:0031048//chromatin silencing by small RNA
ENSG00000128045	145	137	101	241	226	268	2.87	2.85	2.32	5.78	5.76	5.98	2.68	5.84	1.123735368	2.78E-10	1.59E-09	RASL11B	-	-	-	-	GO:0016020//membrane	GO:0000166//nucleotide binding;GO:0003924//GTPase activity;GO:0005160//transforming growth factor beta receptor binding;GO:0005515//protein binding;GO:0005525//GTP binding	GO:0007165//signal transduction;GO:0030512//negative regulation of transforming growth factor beta receptor signaling pathway
ENSG00000153975	264	265	189	410	387	445	6.54	7.52	5.55	13.43	14.53	14.85	6.536666667	14.27	1.1263583	8.73E-12	5.62E-11	ZUP1	-	-	-	-	GO:0005634//nucleus;GO:0005737//cytoplasm	GO:0003676//nucleic acid binding;GO:0016787//hydrolase activity;GO:0036459//thiol-dependent ubiquitinyl hydrolase activity;GO:0046872//metal ion binding	GO:0006508//proteolysis;GO:0008150//biological_process
ENSG00000125084	40	36	23	63	50	77	0.6	0.57	0.4	1.15	0.97	1.31	0.523333333	1.143333333	1.127444017	0.00146881	0.003720026	WNT1	Human Diseases;Human Diseases;Human Diseases;Human Diseases;Human Diseases;Environmental Information Processing;Human Diseases;Environmental Information Processing;Environmental Information Processing;Human Diseases;Human Diseases;Cellular Processes;Organismal Systems;Human Diseases	Cancers;Infectious diseases;Infectious diseases;Cancers;Cancers;Signal transduction;Endocrine and metabolic diseases;Signal transduction;Signal transduction;Cancers;Cancers;Cellular community - eukaryotes;Endocrine system;Cancers	ko05200//Pathways in cancer;ko05165//Human papillomavirus infection;ko05166//HTLV-I infection;ko05205//Proteoglycans in cancer;ko05225//Hepatocellular carcinoma;ko04150//mTOR signaling pathway;ko04934//Cushing syndrome;ko04390//Hippo signaling pathway;ko04310//Wnt signaling pathway;ko05224//Breast cancer;ko05226//Gastric cancer;ko04550//Signaling pathways regulating pluripotency of stem cells;ko0…	K03209;K03209;K03209;K03209;K03209;K03209;K03209;K03209;K03209;K03209;K03209;K03209;K03209;K03209	GO:0005576//extracellular region;GO:0005615//extracellular space;GO:0005737//cytoplasm;GO:0005788//endoplasmic reticulum lumen;GO:0009986//cell surface;GO:1990909//Wnt signalosome	GO:0005102//receptor binding;GO:0005109//frizzled binding;GO:0005125//cytokine activity;GO:0005515//protein binding;GO:0019904//protein domain specific binding;GO:0044212//transcription regulatory region DNA binding;GO:0048018//receptor agonist activity	GO:0000578//embryonic axis specification;GO:0001658//branching involved in ureteric bud morphogenesis;GO:0001934//positive regulation of protein phosphorylation;GO:0006355//regulation of transcription, DNA-templated;GO:0007165//signal transduction;GO:0007267//cell-cell signaling;GO:0007275//multicellular organism development;GO:0007520//myoblast fusion;GO:0008284//positive regulation of cell prol…
ENSG00000092929	66	82	77	136	123	133	0.62	0.83	0.87	1.59	1.66	1.82	0.773333333	1.69	1.127860942	7.95E-05	0.000245663	UNC13D	-	-	-	-	GO:0005737//cytoplasm;GO:0005764//lysosome;GO:0005768//endosome;GO:0005770//late endosome;GO:0005829//cytosol;GO:0016020//membrane;GO:0033093//Weibel-Palade body;GO:0043231//intracellular membrane-bounded organelle;GO:0055037//recycling endosome;GO:0070382//exocytic vesicle	GO:0005515//protein binding;GO:0017137//Rab GTPase binding	GO:0002432//granuloma formation;GO:0002467//germinal center formation;GO:0006887//exocytosis;GO:0006909//phagocytosis;GO:0043304//regulation of mast cell degranulation;GO:0043320//natural killer cell degranulation;GO:0045921//positive regulation of exocytosis;GO:0051607//defense response to virus;GO:1900026//positive regulation of substrate adhesion-dependent cell spreading;GO:1903307//positive r…
ENSG00000132819	2237	2276	2014	4094	4122	4717	52.36	56.77	55.41	116.01	121.08	122.93	54.84666667	120.0066667	1.129638705	2.02E-95	1.43E-93	RBM38	-	-	-	-	GO:0005634//nucleus;GO:0005737//cytoplasm;GO:0005829//cytosol;GO:1990904//ribonucleoprotein complex	GO:0003676//nucleic acid binding;GO:0003723//RNA binding;GO:0003729//mRNA binding;GO:0003730//mRNA 3'-UTR binding	GO:0006397//mRNA processing;GO:0006977//DNA damage response, signal transduction by p53 class mediator resulting in cell cycle arrest;GO:0006978//DNA damage response, signal transduction by p53 class mediator resulting in transcription of p21 class mediator;GO:0007049//cell cycle;GO:0008285//negative regulation of cell proliferation;GO:0008380//RNA splicing;GO:0010830//regulation of myotube diffe…
ENSG00000124226	2819	2784	2531	5258	4862	5556	42.47	44.45	44.75	96.96	95.71	96.07	43.89	96.24666667	1.132844306	5.33E-116	5.06E-114	RNF114	-	-	-	-	GO:0005634//nucleus;GO:0005737//cytoplasm;GO:0005829//cytosol;GO:0005886//plasma membrane	GO:0003676//nucleic acid binding;GO:0016740//transferase activity;GO:0046872//metal ion binding;GO:0061630//ubiquitin protein ligase activity	GO:0000209//protein polyubiquitination;GO:0006511//ubiquitin-dependent protein catabolic process;GO:0007275//multicellular organism development;GO:0007283//spermatogenesis;GO:0016567//protein ubiquitination;GO:0030154//cell differentiation
ENSG00000071794	95	95	91	143	175	220	0.81	0.82	0.9	1.44	1.96	2.15	0.843333333	1.85	1.133350387	4.57E-07	1.89E-06	HLTF	-	-	-	-	GO:0005634//nucleus;GO:0005654//nucleoplasm;GO:0005730//nucleolus;GO:0005737//cytoplasm;GO:0005829//cytosol	GO:0000166//nucleotide binding;GO:0000978//RNA polymerase II core promoter proximal region sequence-specific DNA binding;GO:0001228//transcriptional activator activity, RNA polymerase II transcription regulatory region sequence-specific binding;GO:0003676//nucleic acid binding;GO:0003677//DNA binding;GO:0003824//catalytic activity;GO:0004386//helicase activity;GO:0005524//ATP binding;GO:0008094//…	GO:0006325//chromatin organization;GO:0008152//metabolic process;GO:0016567//protein ubiquitination;GO:0045944//positive regulation of transcription from RNA polymerase II promoter
ENSG00000121690	485	476	369	860	791	923	9.66	9.95	8.52	20.76	20.29	20.72	9.376666667	20.59	1.134796778	6.92E-30	1.21E-28	DEPDC7	-	-	-	-	GO:0005575//cellular_component	GO:0003674//molecular_function	GO:0035556//intracellular signal transduction
ENSG00000067365	149	169	135	274	250	312	4.09	4.77	4.27	8.75	10.49	9.62	4.376666667	9.62	1.136204384	3.19E-10	1.81E-09	METTL22	-	-	-	-	GO:0005634//nucleus;GO:0005654//nucleoplasm;GO:0005730//nucleolus;GO:0032991//macromolecular complex	GO:0008168//methyltransferase activity;GO:0008276//protein methyltransferase activity;GO:0016740//transferase activity;GO:0031072//heat shock protein binding	GO:0006479//protein methylation;GO:0032259//methylation
ENSG00000185269	29	21	23	47	44	80	0.51	0.36	0.63	0.92	0.92	1.46	0.5	1.1	1.137503524	0.000279752	0.00079801	NOTUM	Environmental Information Processing	Signal transduction	ko04310//Wnt signaling pathway	K19882	GO:0005575//cellular_component;GO:0005576//extracellular region	GO:0016787//hydrolase activity;GO:0052689//carboxylic ester hydrolase activity;GO:1990699//palmitoleyl hydrolase activity	GO:0016055//Wnt signaling pathway;GO:0030178//negative regulation of Wnt signaling pathway;GO:0090090//negative regulation of canonical Wnt signaling pathway;GO:1990697//protein depalmitoleylation
ENSG00000148082	23	15	12	29	37	43	0.22	0.19	0.14	0.33	0.43	0.45	0.183333333	0.403333333	1.137503524	0.004510087	0.010417939	SHC3	-	-	-	-	GO:0005886//plasma membrane;GO:0045202//synapse	GO:0001784//phosphotyrosine binding;GO:0005515//protein binding;GO:0019901//protein kinase binding;GO:0030971//receptor tyrosine kinase binding	GO:0007165//signal transduction;GO:0007169//transmembrane receptor protein tyrosine kinase signaling pathway;GO:0007417//central nervous system development;GO:0007611//learning or memory;GO:0035249//synaptic transmission, glutamatergic;GO:0035556//intracellular signal transduction
ENSG00000101473	378	378	383	700	681	757	12.36	12.89	14.39	28.84	29.71	28.66	13.21333333	29.07	1.13753661	9.99E-23	1.28E-21	ACOT8	Metabolism;Cellular Processes;Metabolism	Global and overview maps;Transport and catabolism;Lipid metabolism	ko01100//Metabolic pathways;ko04146//Peroxisome;ko00120//Primary bile acid biosynthesis	K11992;K11992;K11992	GO:0005739//mitochondrion;GO:0005777//peroxisome;GO:0005782//peroxisomal matrix	GO:0003986//acetyl-CoA hydrolase activity;GO:0004778//succinyl-CoA hydrolase activity;GO:0016290//palmitoyl-CoA hydrolase activity;GO:0016787//hydrolase activity;GO:0033882//choloyl-CoA hydrolase activity;GO:0047603//acetoacetyl-CoA hydrolase activity;GO:0047617//acyl-CoA hydrolase activity;GO:0047994//hydroxymethylglutaryl-CoA hydrolase activity;GO:0052689//carboxylic ester hydrolase activity;GO…	GO:0006629//lipid metabolic process;GO:0006631//fatty acid metabolic process;GO:0006637//acyl-CoA metabolic process;GO:0007031//peroxisome organization;GO:0009062//fatty acid catabolic process;GO:0016559//peroxisome fission;GO:0043649//dicarboxylic acid catabolic process;GO:0045225//negative regulation of CD4 biosynthetic process
ENSG00000185909	204	172	174	317	343	340	2.99	2.79	2.9	6.13	7.13	5.84	2.893333333	6.366666667	1.13780569	1.96E-11	1.23E-10	KLHDC8B	-	-	-	-	GO:0005737//cytoplasm;GO:0005829//cytosol;GO:0030496//midbody;GO:0045171//intercellular bridge	GO:0005515//protein binding	GO:0007049//cell cycle;GO:0051301//cell division;GO:0098813//nuclear chromosome segregation;GO:1902410//mitotic cytokinetic process
ENSG00000007264	20	24	15	33	31	51	0.3	0.39	0.25	0.57	0.58	0.92	0.313333333	0.69	1.138898106	0.011695644	0.024712959	MATK	Organismal Systems	Nervous system	ko04722//Neurotrophin signaling pathway	K08888	-	GO:0000166//nucleotide binding;GO:0004672//protein kinase activity;GO:0004713//protein tyrosine kinase activity;GO:0004715//non-membrane spanning protein tyrosine kinase activity;GO:0005515//protein binding;GO:0005524//ATP binding;GO:0016301//kinase activity;GO:0016740//transferase activity	GO:0006468//protein phosphorylation;GO:0016310//phosphorylation;GO:0018108//peptidyl-tyrosine phosphorylation
ENSG00000135604	43	25	36	66	63	61	0.69	0.44	0.65	1.41	1.4	1.11	0.593333333	1.306666667	1.138976413	0.002917962	0.006987825	FHL4	-	-	-	-	GO:0005575//cellular_component	GO:0003674//molecular_function;GO:0046872//metal ion binding	GO:0007517//muscle organ development;GO:0008150//biological_process
ENSG00000165816	20	26	26	34	56	51	0.18	0.24	0.27	0.37	0.64	0.51	0.23	0.506666667	1.139403057	0.006136538	0.013764604	VWA2	-	-	-	-	GO:0005576//extracellular region;GO:0005604//basement membrane;GO:0005615//extracellular space;GO:0031012//extracellular matrix	GO:0005509//calcium ion binding;GO:0042802//identical protein binding	GO:0003429//growth plate cartilage chondrocyte morphogenesis;GO:0007161//calcium-independent cell-matrix adhesion;GO:0046626//regulation of insulin receptor signaling pathway;GO:0051260//protein homooligomerization
ENSG00000186564	43	41	42	92	81	72	0.59	0.6	0.67	1.54	1.44	1.12	0.62	1.366666667	1.140321288	0.000207011	0.00060384	FOXD2	-	-	-	-	GO:0005634//nucleus	GO:0000981//RNA polymerase II transcription factor activity, sequence-specific DNA binding;GO:0003677//DNA binding;GO:0003700//transcription factor activity, sequence-specific DNA binding;GO:0043565//sequence-specific DNA binding	GO:0006355//regulation of transcription, DNA-templated;GO:0006357//regulation of transcription from RNA polymerase II promoter;GO:0009653//anatomical structure morphogenesis;GO:0030154//cell differentiation;GO:0045944//positive regulation of transcription from RNA polymerase II promoter
ENSG00000147044	144	123	101	189	178	189	1.12	0.97	1.07	2.84	2	2.15	1.053333333	2.33	1.145367897	0.000186663	0.000548325	CASK	-	-	-	-	GO:0005604//basement membrane;GO:0005634//nucleus;GO:0005652//nuclear lamina;GO:0005730//nucleolus;GO:0005737//cytoplasm;GO:0005829//cytosol;GO:0005886//plasma membrane;GO:0005911//cell-cell junction;GO:0014069//postsynaptic density;GO:0016020//membrane;GO:0016021//integral component of membrane;GO:0016323//basolateral plasma membrane;GO:0016363//nuclear matrix;GO:0030425//dendrite;GO:0031982//ve…	GO:0000166//nucleotide binding;GO:0004672//protein kinase activity;GO:0004674//protein serine/threonine kinase activity;GO:0005515//protein binding;GO:0005516//calmodulin binding;GO:0005524//ATP binding;GO:0008022//protein C-terminus binding;GO:0016301//kinase activity;GO:0016740//transferase activity;GO:0030165//PDZ domain binding;GO:0042043//neurexin family protein binding;GO:0044877//macromole…	GO:0001953//negative regulation of cell-matrix adhesion;GO:0006357//regulation of transcription from RNA polymerase II promoter;GO:0006468//protein phosphorylation;GO:0010839//negative regulation of keratinocyte proliferation;GO:0016310//phosphorylation;GO:0032024//positive regulation of insulin secretion;GO:0045944//positive regulation of transcription from RNA polymerase II promoter;GO:0061003/…
ENSG00000169738	170	200	185	329	371	383	6.99	8.65	8.9	16.49	19.91	17.89	8.18	18.09666667	1.145551235	5.53E-13	3.88E-12	DCXR	Metabolism;Metabolism	Global and overview maps;Carbohydrate metabolism	ko01100//Metabolic pathways;ko00040//Pentose and glucuronate interconversions	K03331;K03331	GO:0005881//cytoplasmic microtubule;GO:0005886//plasma membrane;GO:0005902//microvillus;GO:0005903//brush border;GO:0016020//membrane;GO:0016324//apical plasma membrane	GO:0004090//carbonyl reductase (NADPH) activity;GO:0016491//oxidoreductase activity;GO:0016614//oxidoreductase activity, acting on CH-OH group of donors;GO:0016655//oxidoreductase activity, acting on NAD(P)H, quinone or similar compound as acceptor;GO:0042802//identical protein binding;GO:0044105//L-xylulose reductase (NAD+) activity;GO:0050038//L-xylulose reductase (NADP+) activity	GO:0005975//carbohydrate metabolic process;GO:0005997//xylulose metabolic process;GO:0006006//glucose metabolic process;GO:0006739//NADP metabolic process;GO:0042732//D-xylose metabolic process;GO:0051289//protein homotetramerization;GO:0055114//oxidation-reduction process
ENSG00000166900	480	446	362	913	755	1005	7.46	8.1	8.19	18.29	15.27	18.99	7.916666667	17.51666667	1.145763251	4.80E-32	9.03E-31	STX3	Organismal Systems;Genetic Information Processing	Nervous system;Folding, sorting and degradation	ko04721//Synaptic vesicle cycle;ko04130//SNARE interactions in vesicular transport	K08486;K08486	GO:0001750//photoreceptor outer segment;GO:0001917//photoreceptor inner segment;GO:0005886//plasma membrane;GO:0005911//cell-cell junction;GO:0008021//synaptic vesicle;GO:0012505//endomembrane system;GO:0016020//membrane;GO:0016021//integral component of membrane;GO:0016324//apical plasma membrane;GO:0030027//lamellipodium;GO:0030141//secretory granule;GO:0030425//dendrite;GO:0030426//growth cone…	GO:0000149//SNARE binding;GO:0005484//SNAP receptor activity;GO:0005515//protein binding;GO:0050544//arachidonic acid binding	GO:0006836//neurotransmitter transport;GO:0006886//intracellular protein transport;GO:0006887//exocytosis;GO:0006906//vesicle fusion;GO:0008284//positive regulation of cell proliferation;GO:0016081//synaptic vesicle docking;GO:0016192//vesicle-mediated transport;GO:0031175//neuron projection development;GO:0031629//synaptic vesicle fusion to presynaptic active zone membrane;GO:0045785//positive r…
ENSG00000189431	47	41	33	86	67	81	0.48	0.44	0.39	1.07	0.89	0.94	0.436666667	0.966666667	1.146486088	0.000246518	0.000708754	RASSF10	-	-	-	-	GO:0000922//spindle pole;GO:0005575//cellular_component;GO:0005737//cytoplasm;GO:0005815//microtubule organizing center;GO:0005829//cytosol;GO:0005856//cytoskeleton	GO:0003674//molecular_function	GO:0007165//signal transduction;GO:0007399//nervous system development;GO:0050769//positive regulation of neurogenesis;GO:2000179//positive regulation of neural precursor cell proliferation
ENSG00000118503	840	808	700	1640	1497	1673	7.53	7.97	6.99	16.81	16.6	16.49	7.496666667	16.63333333	1.149756154	9.01E-61	3.54E-59	TNFAIP3	Human Diseases;Organismal Systems;Cellular Processes;Human Diseases;Environmental Information Processing;Environmental Information Processing;Organismal Systems	Infectious diseases;Immune system;Cell growth and death;Infectious diseases;Signal transduction;Signal transduction;Immune system	ko05169//Epstein-Barr virus infection;ko04621//NOD-like receptor signaling pathway;ko04217//Necroptosis;ko05162//Measles;ko04668//TNF signaling pathway;ko04064//NF-kappa B signaling pathway;ko04657//IL-17 signaling pathway	K11859;K11859;K11859;K11859;K11859;K11859;K11859	GO:0005634//nucleus;GO:0005737//cytoplasm;GO:0005764//lysosome;GO:0043231//intracellular membrane-bounded organelle	GO:0002020//protease binding;GO:0003677//DNA binding;GO:0003824//catalytic activity;GO:0004842//ubiquitin-protein transferase activity;GO:0004843//thiol-dependent ubiquitin-specific protease activity;GO:0005515//protein binding;GO:0008233//peptidase activity;GO:0008234//cysteine-type peptidase activity;GO:0008270//zinc ion binding;GO:0016740//transferase activity;GO:0016787//hydrolase activity;GO…	GO:0001922//B-1 B cell homeostasis;GO:0002237//response to molecule of bacterial origin;GO:0002315//marginal zone B cell differentiation;GO:0002632//negative regulation of granuloma formation;GO:0002634//regulation of germinal center formation;GO:0002637//regulation of immunoglobulin production;GO:0002677//negative regulation of chronic inflammatory response;GO:0006508//proteolysis;GO:0006915//ap…
ENSG00000167280	358	330	313	645	688	726	6.14	6.37	4.9	12.21	13.31	13.13	5.803333333	12.88333333	1.150552211	1.17E-28	1.97E-27	ENGASE	Metabolism	Glycan biosynthesis and metabolism	ko00511//Other glycan degradation	K01227	GO:0005737//cytoplasm;GO:0005829//cytosol	GO:0016787//hydrolase activity;GO:0016798//hydrolase activity, acting on glycosyl bonds;GO:0033925//mannosyl-glycoprotein endo-beta-N-acetylglucosaminidase activity	GO:0006517//protein deglycosylation;GO:0008152//metabolic process
ENSG00000154127	65	58	60	107	139	149	0.48	0.61	0.72	1.11	1.63	1.29	0.603333333	1.343333333	1.154790141	2.12E-07	9.15E-07	UBASH3B	-	-	-	-	GO:0005634//nucleus;GO:0005737//cytoplasm	GO:0004721//phosphoprotein phosphatase activity;GO:0004725//protein tyrosine phosphatase activity;GO:0005515//protein binding;GO:0016787//hydrolase activity;GO:0031625//ubiquitin protein ligase binding;GO:0042802//identical protein binding;GO:0051219//phosphoprotein binding	GO:0006469//negative regulation of protein kinase activity;GO:0009968//negative regulation of signal transduction;GO:0030168//platelet activation;GO:0035335//peptidyl-tyrosine dephosphorylation;GO:0038063//collagen-activated tyrosine kinase receptor signaling pathway;GO:0038065//collagen-activated signaling pathway;GO:0043393//regulation of protein binding;GO:0045670//regulation of osteoclast dif…
ENSG00000243958; ENSG00000240118; ENSG00000240508; ENSG00000243594; ENSG00000239836; ENSG00000240065; ENSG00000242711; ENSG00000243067	302	287	258	532	541	582	8.01	8.06	7.99	17.13	18.65	17.82	8.02	17.86666667	1.155596358	3.80E-22	4.75E-21	PSMB9	Genetic Information Processing	Folding, sorting and degradation	ko03050//Proteasome	K02741	GO:0000502//proteasome complex;GO:0005634//nucleus;GO:0005737//cytoplasm;GO:0005829//cytosol;GO:0005839//proteasome core complex	GO:0004175//endopeptidase activity;GO:0004298//threonine-type endopeptidase activity;GO:0008233//peptidase activity;GO:0016787//hydrolase activity	GO:0002376//immune system process;GO:0006508//proteolysis;GO:0051603//proteolysis involved in cellular protein catabolic process;GO:2000116//regulation of cysteine-type endopeptidase activity
ENSG00000174516	266	287	262	484	454	572	3.12	3.79	3.41	5.33	9.96	7.72	3.44	7.67	1.156818013	2.88E-16	2.54E-15	PELI3	-	-	-	-	-	GO:0016740//transferase activity;GO:0061630//ubiquitin protein ligase activity	GO:0000209//protein polyubiquitination;GO:0008063//Toll signaling pathway;GO:0008592//regulation of Toll signaling pathway;GO:0010804//negative regulation of tumor necrosis factor-mediated signaling pathway;GO:0016567//protein ubiquitination;GO:2001237//negative regulation of extrinsic apoptotic signaling pathway
ENSG00000109991	11	13	10	18	19	37	0.22	0.33	0.27	0.48	0.48	0.87	0.273333333	0.61	1.158147834	0.023827005	0.046509649	P2RX3	Environmental Information Processing;Environmental Information Processing;Organismal Systems	Signaling molecules and interaction;Signal transduction;Sensory system	ko04080//Neuroactive ligand-receptor interaction;ko04020//Calcium signaling pathway;ko04742//Taste transduction	K05217;K05217;K05217	GO:0005639//integral component of nuclear inner membrane;GO:0005791//rough endoplasmic reticulum;GO:0005794//Golgi apparatus;GO:0005886//plasma membrane;GO:0005887//integral component of plasma membrane;GO:0016020//membrane;GO:0016021//integral component of membrane;GO:0030424//axon;GO:0043005//neuron projection;GO:0043025//neuronal cell body;GO:0043195//terminal bouton;GO:0043197//dendritic spin…	GO:0000166//nucleotide binding;GO:0001614//purinergic nucleotide receptor activity;GO:0004931//extracellular ATP-gated cation channel activity;GO:0005216//ion channel activity;GO:0005524//ATP binding;GO:0042802//identical protein binding	GO:0001666//response to hypoxia;GO:0006811//ion transport;GO:0006812//cation transport;GO:0007268//synaptic transmission;GO:0007274//neuromuscular synaptic transmission;GO:0009266//response to temperature stimulus;GO:0009408//response to heat;GO:0009409//response to cold;GO:0009612//response to mechanical stimulus;GO:0009743//response to carbohydrate;GO:0010033//response to organic substance;GO:0…
ENSG00000222009	200	237	175	425	373	393	6.47	7.75	5.92	15.55	15.95	13.46	6.713333333	14.98666667	1.158578352	2.60E-14	1.99E-13	BTBD19	-	-	-	-	GO:0005575//cellular_component	GO:0003674//molecular_function;GO:0005515//protein binding	GO:0008150//biological_process
ENSG00000186660	72	83	104	99	211	208	0.8	0.97	1.35	1.34	3.03	2.61	1.04	2.326666667	1.161681007	0.016387202	0.033375321	ZFP91	-	-	-	-	-	GO:0003676//nucleic acid binding	-
ENSG00000169710; ENSG00000026103	115	110	94	209	194	220	2.77	2.8	2.62	6.21	6.13	6	2.73	6.113333333	1.163058282	1.10E-09	5.91E-09	FAS	Human Diseases;Human Diseases;Environmental Information Processing;Environmental Information Processing;Human Diseases;Human Diseases;Human Diseases;Human Diseases;Human Diseases;Human Diseases;Cellular Processes;Human Diseases;Human Diseases;Cellular Processes;Human Diseases;Organismal Systems;Environmental Information Processing;Human Diseases;Human Diseases;Cellular Processes;Human Diseases;Hu…	Cancers;Infectious diseases;Signal transduction;Signaling molecules and interaction;Infectious diseases;Cancers;Infectious diseases;Infectious diseases;Neurodegenerative diseases;Infectious diseases;Cell growth and death;Endocrine and metabolic diseases;Infectious diseases;Cell growth and death;Infectious diseases;Immune system;Signal transduction;Infectious diseases;Drug resistance;Cell growth a…	ko05200//Pathways in cancer;ko05165//Human papillomavirus infection;ko04010//MAPK signaling pathway;ko04060//Cytokine-cytokine receptor interaction;ko05163//Human cytomegalovirus infection;ko05205//Proteoglycans in cancer;ko05167//Kaposi sarcoma-associated herpesvirus infection;ko05168//Herpes simplex infection;ko05010//Alzheimer disease;ko05164//Influenza A;ko04217//Necroptosis;ko04932//Non-alco…	K04390;K04390;K04390;K04390;K04390;K04390;K04390;K04390;K04390;K04390;K04390;K04390;K04390;K04390;K04390;K04390;K04390;K04390;K04390;K04390;K04390;K04390;K04390;K04390;K04390	GO:0005576//extracellular region;GO:0005615//extracellular space;GO:0005737//cytoplasm;GO:0005829//cytosol;GO:0005886//plasma membrane;GO:0009897//external side of plasma membrane;GO:0009986//cell surface;GO:0016020//membrane;GO:0016021//integral component of membrane;GO:0016324//apical plasma membrane;GO:0016604//nuclear body;GO:0030141//secretory granule;GO:0031264//death-inducing signaling com…	GO:0002020//protease binding;GO:0004888//transmembrane signaling receptor activity;GO:0005031//tumor necrosis factor-activated receptor activity;GO:0005515//protein binding;GO:0005516//calmodulin binding;GO:0019900//kinase binding;GO:0042802//identical protein binding;GO:0044877//macromolecular complex binding	GO:0001934//positive regulation of protein phosphorylation;GO:0002377//immunoglobulin production;GO:0006915//apoptotic process;GO:0006924//activation-induced cell death of T cells;GO:0006925//inflammatory cell apoptotic process;GO:0006955//immune response;GO:0007165//signal transduction;GO:0007623//circadian rhythm;GO:0008625//extrinsic apoptotic signaling pathway via death domain receptors;GO:00…
ENSG00000183696	81	125	87	180	179	256	3.14	4.31	4.16	7.83	7.61	10.59	3.87	8.676666667	1.16480734	2.90E-08	1.37E-07	UPP1	Metabolism;Metabolism;Metabolism	Global and overview maps;Nucleotide metabolism;Xenobiotics biodegradation and metabolism	ko01100//Metabolic pathways;ko00240//Pyrimidine metabolism;ko00983//Drug metabolism - other enzymes	K00757;K00757;K00757	GO:0005654//nucleoplasm;GO:0005737//cytoplasm	GO:0003824//catalytic activity;GO:0004850//uridine phosphorylase activity;GO:0016740//transferase activity;GO:0016757//transferase activity, transferring glycosyl groups;GO:0016763//transferase activity, transferring pentosyl groups	GO:0006218//uridine catabolic process;GO:0006220//pyrimidine nucleotide metabolic process;GO:0009116//nucleoside metabolic process;GO:0009166//nucleotide catabolic process;GO:0042149//cellular response to glucose starvation;GO:0044206//UMP salvage;GO:0046108//uridine metabolic process
ENSG00000126368	694	682	614	1229	1245	1475	9.15	9.43	9.38	19.63	21.14	21.92	9.32	20.89666667	1.164870969	5.18E-44	1.42E-42	NR1D1	Organismal Systems	Environmental adaptation	ko04710//Circadian rhythm	K03728	GO:0000790//nuclear chromatin;GO:0005634//nucleus;GO:0005654//nucleoplasm;GO:0005737//cytoplasm;GO:0016604//nuclear body;GO:0030054//cell junction;GO:0030425//dendrite;GO:0042995//cell projection;GO:0043025//neuronal cell body;GO:0043197//dendritic spine;GO:0045202//synapse;GO:0090575//RNA polymerase II transcription factor complex	GO:0000976//transcription regulatory region sequence-specific DNA binding;GO:0000977//RNA polymerase II regulatory region sequence-specific DNA binding;GO:0000978//RNA polymerase II core promoter proximal region sequence-specific DNA binding;GO:0000981//RNA polymerase II transcription factor activity, sequence-specific DNA binding;GO:0001222//transcription corepressor binding;GO:0001227//transcri…	GO:0000122//negative regulation of transcription from RNA polymerase II promoter;GO:0005978//glycogen biosynthetic process;GO:0006355//regulation of transcription, DNA-templated;GO:0007275//multicellular organism development;GO:0007623//circadian rhythm;GO:0009755//hormone-mediated signaling pathway;GO:0010498//proteasomal protein catabolic process;GO:0010871//negative regulation of receptor bios…
ENSG00000164949	181	159	133	290	296	351	3.24	2.98	2.76	6.29	6.82	7.08	2.993333333	6.73	1.168853561	1.70E-13	1.23E-12	GEM	-	-	-	-	GO:0005623//cell;GO:0005634//nucleus;GO:0005886//plasma membrane;GO:0009898//cytoplasmic side of plasma membrane;GO:0016020//membrane;GO:0030496//midbody;GO:0051233//spindle midzone;GO:0072686//mitotic spindle	GO:0000166//nucleotide binding;GO:0000287//magnesium ion binding;GO:0003924//GTPase activity;GO:0005246//calcium channel regulator activity;GO:0005515//protein binding;GO:0005525//GTP binding;GO:0019003//GDP binding	GO:0000278//mitotic cell cycle;GO:0007165//signal transduction;GO:0051276//chromosome organization;GO:0051310//metaphase plate congression;GO:1901842//negative regulation of high voltage-gated calcium channel activity
ENSG00000179532	42	39	30	53	61	73	0.1	0.21	0.09	0.21	0.19	0.5	0.133333333	0.3	1.169925001	0.007542735	0.01664864	DNHD1	-	-	-	-	GO:0005930//axoneme;GO:0030286//dynein complex	GO:0003777//microtubule motor activity;GO:0005524//ATP binding;GO:0008569//ATP-dependent microtubule motor activity, minus-end-directed;GO:0045505//dynein intermediate chain binding;GO:0051959//dynein light intermediate chain binding	GO:0007018//microtubule-based movement
ENSG00000103528	21	29	21	33	44	66	0.34	0.5	0.39	0.67	0.93	1.17	0.41	0.923333333	1.171227661	0.005092407	0.011600447	SYT17	-	-	-	-	GO:0005802//trans-Golgi network;GO:0005886//plasma membrane;GO:0016020//membrane;GO:0070382//exocytic vesicle	GO:0000149//SNARE binding;GO:0001786//phosphatidylserine binding;GO:0005509//calcium ion binding;GO:0005544//calcium-dependent phospholipid binding;GO:0030276//clathrin binding	GO:0014059//regulation of dopamine secretion;GO:0016192//vesicle-mediated transport;GO:0017156//calcium ion regulated exocytosis;GO:0017158//regulation of calcium ion-dependent exocytosis;GO:0030154//cell differentiation;GO:0071277//cellular response to calcium ion;GO:1903861//positive regulation of dendrite extension
ENSG00000157470	27	24	26	53	40	60	0.26	0.24	0.29	0.62	0.5	0.66	0.263333333	0.593333333	1.171952683	0.002455551	0.005971046	FAM81A	-	-	-	-	GO:0005575//cellular_component	GO:0003674//molecular_function	GO:0008150//biological_process
ENSG00000261371	24	13	14	43	31	46	0.28	0.22	0.21	0.58	0.44	0.58	0.236666667	0.533333333	1.172180975	0.00145513	0.003689741	PECAM1	Environmental Information Processing;Human Diseases;Organismal Systems;Human Diseases	Signaling molecules and interaction;Cardiovascular diseases;Immune system;Infectious diseases	ko04514//Cell adhesion molecules (CAMs);ko05418//Fluid shear stress and atherosclerosis;ko04670//Leukocyte transendothelial migration;ko05144//Malaria	K06471;K06471;K06471;K06471	GO:0001726//ruffle;GO:0005615//extracellular space;GO:0005737//cytoplasm;GO:0005886//plasma membrane;GO:0005911//cell-cell junction;GO:0009897//external side of plasma membrane;GO:0009986//cell surface;GO:0016020//membrane;GO:0016021//integral component of membrane;GO:0030054//cell junction;GO:0030485//smooth muscle contractile fiber;GO:0032991//macromolecular complex;GO:0044291//cell-cell contac…	GO:0005515//protein binding;GO:0019903//protein phosphatase binding;GO:0042803//protein homodimerization activity	GO:0001525//angiogenesis;GO:0001886//endothelial cell morphogenesis;GO:0001934//positive regulation of protein phosphorylation;GO:0002687//positive regulation of leukocyte migration;GO:0002693//positive regulation of cellular extravasation;GO:0006909//phagocytosis;GO:0007155//cell adhesion;GO:0007156//homophilic cell adhesion via plasma membrane adhesion molecules;GO:0007159//leukocyte cell-cell …
ENSG00000181652	240	188	176	342	433	421	2.21	1.81	1.88	3.81	5.13	4.36	1.966666667	4.433333333	1.172639386	8.11E-14	6.00E-13	ATG9B	Cellular Processes;Cellular Processes;Cellular Processes	Transport and catabolism;Transport and catabolism;Transport and catabolism	ko04140//Autophagy - animal;ko04137//Mitophagy - animal;ko04136//Autophagy - other eukaryotes	K17907;K17907;K17907	GO:0000407//pre-autophagosomal structure;GO:0000421//autophagosome membrane;GO:0005737//cytoplasm;GO:0005776//autophagosome;GO:0016020//membrane;GO:0016021//integral component of membrane;GO:0031410//cytoplasmic vesicle	GO:0003674//molecular_function	GO:0000045//autophagosome assembly;GO:0000422//mitophagy;GO:0006914//autophagy;GO:0034497//protein localization to pre-autophagosomal structure;GO:0044805//late nucleophagy
ENSG00000243789	250	240	224	472	462	492	6.62	6.61	6.79	15.09	15.53	14.52	6.673333333	15.04666667	1.172964444	2.06E-20	2.33E-19	JMJD7	-	-	-	-	GO:0005634//nucleus;GO:0005737//cytoplasm	GO:0004175//endopeptidase activity;GO:0004177//aminopeptidase activity;GO:0004497//monooxygenase activity;GO:0008233//peptidase activity;GO:0016491//oxidoreductase activity;GO:0016706//oxidoreductase activity, acting on paired donors, with incorporation or reduction of molecular oxygen, 2-oxoglutarate as one donor, and incorporation of one atom each of oxygen into both donors;GO:0016787//hydrolas…	GO:0006508//proteolysis;GO:0018126//protein hydroxylation;GO:0055114//oxidation-reduction process
ENSG00000174945	79	84	69	162	140	162	1.1	1.15	1.08	2.61	2.45	2.46	1.11	2.506666667	1.175210485	7.72E-08	3.48E-07	AMZ1	-	-	-	-	GO:0005575//cellular_component	GO:0008233//peptidase activity;GO:0008237//metallopeptidase activity;GO:0016787//hydrolase activity;GO:0046872//metal ion binding	GO:0006508//proteolysis
ENSG00000062524	117	100	76	165	221	200	1.87	1.65	1.42	3.15	4.47	3.56	1.646666667	3.726666667	1.178337241	3.12E-08	1.46E-07	LTK	-	-	-	-	GO:0005783//endoplasmic reticulum;GO:0005886//plasma membrane;GO:0005887//integral component of plasma membrane;GO:0016020//membrane;GO:0016021//integral component of membrane;GO:0043235//receptor complex	GO:0000166//nucleotide binding;GO:0004672//protein kinase activity;GO:0004713//protein tyrosine kinase activity;GO:0004714//transmembrane receptor protein tyrosine kinase activity;GO:0005524//ATP binding;GO:0016301//kinase activity;GO:0016740//transferase activity	GO:0006468//protein phosphorylation;GO:0007169//transmembrane receptor protein tyrosine kinase signaling pathway;GO:0007275//multicellular organism development;GO:0008283//cell proliferation;GO:0010666//positive regulation of cardiac muscle cell apoptotic process;GO:0010976//positive regulation of neuron projection development;GO:0014065//phosphatidylinositol 3-kinase signaling;GO:0016310//phosph…
ENSG00000134668	9	5	10	20	14	28	0.1	0.06	0.22	0.28	0.21	0.37	0.126666667	0.286666667	1.178337241	0.014780284	0.030452342	SPOCD1	-	-	-	-	GO:0005575//cellular_component	GO:0003674//molecular_function	GO:0006351//transcription, DNA-templated;GO:0010923//negative regulation of phosphatase activity
ENSG00000185298	838	711	693	1439	1289	1503	13.48	14.12	13.15	31.28	27.43	33.54	13.58333333	30.75	1.178748852	4.75E-42	1.23E-40	CCDC137	-	-	-	-	GO:0001650//fibrillar center;GO:0005694//chromosome;GO:0005730//nucleolus	-	GO:0008150//biological_process
ENSG00000000419	91	83	60	129	130	118	2.52	2.37	1.77	5.15	5.75	4.18	2.22	5.026666667	1.179042346	0.000561694	0.001530927	DPM1	Metabolism;Metabolism	Global and overview maps;Glycan biosynthesis and metabolism	ko01100//Metabolic pathways;ko00510//N-Glycan biosynthesis	K00721;K00721	GO:0005783//endoplasmic reticulum;GO:0005789//endoplasmic reticulum membrane;GO:0016020//membrane;GO:0033185//dolichol-phosphate-mannose synthase complex;GO:0043231//intracellular membrane-bounded organelle	GO:0004169//dolichyl-phosphate-mannose-protein mannosyltransferase activity;GO:0004582//dolichyl-phosphate beta-D-mannosyltransferase activity;GO:0005537//mannose binding;GO:0016740//transferase activity;GO:0016757//transferase activity, transferring glycosyl groups;GO:0043178//alcohol binding	GO:0006486//protein glycosylation;GO:0006506//GPI anchor biosynthetic process;GO:0019348//dolichol metabolic process;GO:0019673//GDP-mannose metabolic process;GO:0035268//protein mannosylation;GO:0035269//protein O-linked mannosylation;GO:0097502//mannosylation
ENSG00000148459	145	163	131	263	284	269	3.52	3.82	3.65	7.61	9.21	8.07	3.663333333	8.296666667	1.179374844	6.02E-10	3.32E-09	PDSS1	Metabolism	Metabolism of terpenoids and polyketides	ko00900//Terpenoid backbone biosynthesis	K12504	GO:0005739//mitochondrion;GO:1990234//transferase complex	GO:0000010//trans-hexaprenyltranstransferase activity;GO:0005515//protein binding;GO:0016740//transferase activity;GO:0046872//metal ion binding;GO:0046982//protein heterodimerization activity;GO:0050347//trans-octaprenyltranstransferase activity	GO:0006744//ubiquinone biosynthetic process;GO:0008299//isoprenoid biosynthetic process
ENSG00000108309	168	157	163	317	303	358	2.96	2.89	3.32	6.83	6.86	7.09	3.056666667	6.926666667	1.180202015	2.13E-14	1.64E-13	RUNDC3A	-	-	-	-	GO:0005829//cytosol;GO:0005886//plasma membrane	-	GO:0010753//positive regulation of cGMP-mediated signaling
ENSG00000167772	42	52	55	86	100	100	0.78	0.84	0.99	1.9	2.23	1.79	0.87	1.973333333	1.181547369	0.00012863	0.000386561	ANGPTL4	Organismal Systems;Organismal Systems	Endocrine system;Digestive system	ko03320//PPAR signaling pathway;ko04979//Cholesterol metabolism	K08767;K08767	GO:0005576//extracellular region;GO:0005615//extracellular space	GO:0004857//enzyme inhibitor activity;GO:0042802//identical protein binding	GO:0001525//angiogenesis;GO:0001666//response to hypoxia;GO:0006629//lipid metabolic process;GO:0009267//cellular response to starvation;GO:0043066//negative regulation of apoptotic process;GO:0043335//protein unfolding;GO:0045834//positive regulation of lipid metabolic process;GO:0051005//negative regulation of lipoprotein lipase activity;GO:0070328//triglyceride homeostasis;GO:2000352//negative…
ENSG00000185634	37	39	36	70	79	83	0.39	0.36	0.48	0.83	1.08	0.88	0.41	0.93	1.181606806	7.11E-05	0.000221016	SHC4	Environmental Information Processing;Cellular Processes;Organismal Systems;Human Diseases;Human Diseases;Human Diseases;Environmental Information Processing;Human Diseases;Human Diseases;Organismal Systems;Organismal Systems;Organismal Systems;Organismal Systems;Organismal Systems;Human Diseases;Environmental Information Processing;Human Diseases;Human Diseases;Human Diseases;Organismal Systems;H…	Signal transduction;Cellular community - eukaryotes;Immune system;Cancers;Substance dependence;Cancers;Signal transduction;Cancers;Cancers;Endocrine system;Endocrine system;Endocrine system;Nervous system;Immune system;Drug resistance;Signal transduction;Drug resistance;Infectious diseases;Cancers;Endocrine system;Cancers	ko04014//Ras signaling pathway;ko04510//Focal adhesion;ko04062//Chemokine signaling pathway;ko05225//Hepatocellular carcinoma;ko05034//Alcoholism;ko05206//MicroRNAs in cancer;ko04072//Phospholipase D signaling pathway;ko05224//Breast cancer;ko05226//Gastric cancer;ko04910//Insulin signaling pathway;ko04915//Estrogen signaling pathway;ko04926//Relaxin signaling pathway;ko04722//Neurotrophin signal…	K17449;K17449;K17449;K17449;K17449;K17449;K17449;K17449;K17449;K17449;K17449;K17449;K17449;K17449;K17449;K17449;K17449;K17449;K17449;K17449;K17449	GO:0005886//plasma membrane;GO:0016020//membrane;GO:0030054//cell junction;GO:0045202//synapse;GO:0045211//postsynaptic membrane	GO:0005515//protein binding;GO:0019901//protein kinase binding;GO:0019904//protein domain specific binding;GO:0030971//receptor tyrosine kinase binding	GO:0006915//apoptotic process;GO:0007169//transmembrane receptor protein tyrosine kinase signaling pathway;GO:0008284//positive regulation of cell proliferation;GO:0010468//regulation of gene expression;GO:0035556//intracellular signal transduction;GO:0048863//stem cell differentiation
ENSG00000181847	29	17	22	45	54	36	1.13	0.7	1	2.13	2.71	1.58	0.943333333	2.14	1.181771244	0.005386101	0.012204574	TIGIT	Environmental Information Processing	Signaling molecules and interaction	ko04514//Cell adhesion molecules (CAMs)	K16350	GO:0009986//cell surface;GO:0016020//membrane;GO:0016021//integral component of membrane	GO:0005102//receptor binding;GO:0042802//identical protein binding	GO:0032695//negative regulation of interleukin-12 production;GO:0032733//positive regulation of interleukin-10 production;GO:0050868//negative regulation of T cell activation
ENSG00000204335; ENSG00000168484	32	32	43	80	68	68	0.55	0.57	0.85	1.66	1.5	1.31	0.656666667	1.49	1.182079202	0.000389538	0.001084371	SP5	-	-	-	-	GO:0005634//nucleus	GO:0000977//RNA polymerase II regulatory region sequence-specific DNA binding;GO:0000981//RNA polymerase II transcription factor activity, sequence-specific DNA binding;GO:0001227//transcriptional repressor activity, RNA polymerase II transcription regulatory region sequence-specific binding;GO:0003676//nucleic acid binding;GO:0003677//DNA binding;GO:0043565//sequence-specific DNA binding;GO:0046…	GO:0000122//negative regulation of transcription from RNA polymerase II promoter;GO:0006357//regulation of transcription from RNA polymerase II promoter;GO:0036342//post-anal tail morphogenesis;GO:0060349//bone morphogenesis;GO:0071407//cellular response to organic cyclic compound
ENSG00000189127	38	23	32	65	70	51	0.34	0.22	0.33	0.7	0.81	0.51	0.296666667	0.673333333	1.182478052	0.001147429	0.002957519	ANKRD34B	-	-	-	-	GO:0005575//cellular_component;GO:0005634//nucleus;GO:0005737//cytoplasm	GO:0003674//molecular_function;GO:0005515//protein binding	GO:0008150//biological_process
ENSG00000125931	18	9	23	35	28	37	0.69	0.35	1.07	1.71	1.38	1.7	0.703333333	1.596666667	1.182782657	0.019927826	0.039723205	CITED1	-	-	-	-	GO:0005634//nucleus;GO:0005654//nucleoplasm;GO:0005737//cytoplasm;GO:0005829//cytosol	GO:0003682//chromatin binding;GO:0003713//transcription coactivator activity;GO:0005515//protein binding;GO:0008022//protein C-terminus binding;GO:0042803//protein homodimerization activity;GO:0044212//transcription regulatory region DNA binding;GO:0050693//LBD domain binding;GO:0070410//co-SMAD binding	GO:0000578//embryonic axis specification;GO:0001570//vasculogenesis;GO:0001658//branching involved in ureteric bud morphogenesis;GO:0001890//placenta development;GO:0003340//negative regulation of mesenchymal to epithelial transition involved in metanephros morphogenesis;GO:0006355//regulation of transcription, DNA-templated;GO:0006913//nucleocytoplasmic transport;GO:0006915//apoptotic process;GO…
ENSG00000157111	127	127	134	244	242	298	3.92	4.12	4.8	9.14	9.63	10.38	4.28	9.716666667	1.182850681	1.43E-11	9.06E-11	TMEM171	-	-	-	-	GO:0005575//cellular_component;GO:0016020//membrane;GO:0016021//integral component of membrane	GO:0003674//molecular_function	GO:0008150//biological_process
ENSG00000165730	11	9	10	22	17	30	0.11	0.14	0.12	0.27	0.22	0.35	0.123333333	0.28	1.182864057	0.016964913	0.034407066	STOX1	-	-	-	-	GO:0001650//fibrillar center;GO:0005634//nucleus;GO:0005654//nucleoplasm;GO:0005737//cytoplasm;GO:0005813//centrosome;GO:0005815//microtubule organizing center;GO:0005829//cytosol;GO:0005856//cytoskeleton;GO:0005938//cell cortex	GO:0000977//RNA polymerase II regulatory region sequence-specific DNA binding;GO:0003677//DNA binding	GO:0006357//regulation of transcription from RNA polymerase II promoter;GO:0007049//cell cycle;GO:0008284//positive regulation of cell proliferation;GO:0010468//regulation of gene expression;GO:0010628//positive regulation of gene expression;GO:0010629//negative regulation of gene expression;GO:0010800//positive regulation of peptidyl-threonine phosphorylation;GO:0010821//regulation of mitochondr…
ENSG00000269743	24	17	14	39	34	34	0.27	0.2	0.34	0.53	0.49	0.82	0.27	0.613333333	1.183711953	0.011648266	0.024640626	SLC25A53	-	-	-	-	GO:0016020//membrane;GO:0016021//integral component of membrane	-	-
ENSG00000240891	158	144	145	329	282	284	0.79	0.76	0.84	2	1.82	1.61	0.796666667	1.81	1.18394158	1.42E-12	9.65E-12	PLCXD2	-	-	-	-	GO:0005575//cellular_component;GO:0005634//nucleus	GO:0003674//molecular_function;GO:0008081//phosphoric diester hydrolase activity;GO:0016787//hydrolase activity	GO:0006629//lipid metabolic process;GO:0007165//signal transduction;GO:0008150//biological_process;GO:0016042//lipid catabolic process
ENSG00000183484	20	18	19	32	36	47	0.29	0.27	0.32	0.56	0.67	0.77	0.293333333	0.666666667	1.184424571	0.007073715	0.015668748	GPR132	-	-	-	-	GO:0005886//plasma membrane;GO:0005887//integral component of plasma membrane;GO:0016020//membrane;GO:0016021//integral component of membrane	GO:0004930//G-protein coupled receptor activity	GO:0000082//G1/S transition of mitotic cell cycle;GO:0007165//signal transduction;GO:0007186//G-protein coupled receptor signaling pathway;GO:0010972//negative regulation of G2/M transition of mitotic cell cycle
ENSG00000135378	41	34	42	85	80	70	0.51	0.45	0.61	1.29	1.29	0.99	0.523333333	1.19	1.185159515	0.000171816	0.000508095	PRRG4	-	-	-	-	GO:0005576//extracellular region;GO:0016020//membrane;GO:0016021//integral component of membrane;GO:0033116//endoplasmic reticulum-Golgi intermediate compartment membrane	GO:0003674//molecular_function;GO:0005509//calcium ion binding	GO:0008150//biological_process
ENSG00000171448	98	65	70	172	153	155	1.23	0.93	1.15	2.68	2.58	2.28	1.103333333	2.513333333	1.187733306	5.70E-08	2.61E-07	ZBTB26	-	-	-	-	GO:0005634//nucleus	GO:0000977//RNA polymerase II regulatory region sequence-specific DNA binding;GO:0001227//transcriptional repressor activity, RNA polymerase II transcription regulatory region sequence-specific binding;GO:0003676//nucleic acid binding;GO:0003677//DNA binding;GO:0005515//protein binding;GO:0042802//identical protein binding	GO:0000122//negative regulation of transcription from RNA polymerase II promoter
ENSG00000111674	797	817	733	1726	1656	1955	13.5	15.58	17.78	34.03	35.65	37.11	15.62	35.59666667	1.188347698	1.79E-77	9.77E-76	ENO2	Metabolism;Metabolism;Environmental Information Processing;Genetic Information Processing;Metabolism;Metabolism	Global and overview maps;Global and overview maps;Signal transduction;Folding, sorting and degradation;Global and overview maps;Carbohydrate metabolism	ko01100//Metabolic pathways;ko01200//Carbon metabolism;ko04066//HIF-1 signaling pathway;ko03018//RNA degradation;ko01230//Biosynthesis of amino acids;ko00010//Glycolysis / Gluconeogenesis	K01689;K01689;K01689;K01689;K01689;K01689	GO:0000015//phosphopyruvate hydratase complex;GO:0001917//photoreceptor inner segment;GO:0005737//cytoplasm;GO:0005829//cytosol;GO:0005886//plasma membrane;GO:0009986//cell surface;GO:0016020//membrane;GO:0030426//growth cone;GO:0043005//neuron projection;GO:0043025//neuronal cell body;GO:0043204//perikaryon;GO:0043209//myelin sheath;GO:0045121//membrane raft;GO:0097060//synaptic membrane;GO:0099…	GO:0000287//magnesium ion binding;GO:0004634//phosphopyruvate hydratase activity;GO:0016829//lyase activity;GO:0019899//enzyme binding;GO:0042802//identical protein binding;GO:0044877//macromolecular complex binding;GO:0046872//metal ion binding;GO:0046982//protein heterodimerization activity	GO:0006096//glycolytic process
ENSG00000053747; ENSG00000112769	44	43	33	97	83	80	0.18	0.15	0.17	0.43	0.37	0.34	0.166666667	0.38	1.189033824	1.18E-05	4.06E-05	LAMA3	Metabolism;Human Diseases;Human Diseases;Environmental Information Processing;Cellular Processes;Human Diseases;Human Diseases;Human Diseases;Environmental Information Processing	Global and overview maps;Cancers;Infectious diseases;Signal transduction;Cellular community - eukaryotes;Infectious diseases;Infectious diseases;Cancers;Signaling molecules and interaction	ko01100//Metabolic pathways;ko05200//Pathways in cancer;ko05165//Human papillomavirus infection;ko04151//PI3K-Akt signaling pathway;ko04510//Focal adhesion;ko05145//Toxoplasmosis;ko05146//Amoebiasis;ko05222//Small cell lung cancer;ko04512//ECM-receptor interaction	K06240;K06240;K06240;K06240;K06240;K06240;K06240;K06240;K06240	GO:0005576//extracellular region;GO:0005604//basement membrane;GO:0005608//laminin-3 complex;GO:0005610//laminin-5 complex;GO:0005783//endoplasmic reticulum;GO:0005913//cell-cell adherens junction;GO:0030056//hemidesmosome	GO:0005102//receptor binding;GO:0005178//integrin binding;GO:0005201//extracellular matrix structural constituent	GO:0001738//morphogenesis of a polarized epithelium;GO:0007155//cell adhesion;GO:0007229//integrin-mediated signaling pathway;GO:0009887//organ morphogenesis;GO:0009888//tissue development;GO:0016477//cell migration;GO:0030155//regulation of cell adhesion;GO:0030334//regulation of cell migration;GO:0031581//hemidesmosome assembly;GO:0035987//endodermal cell differentiation;GO:0045995//regulation …
ENSG00000105289	129	104	97	261	246	254	2.47	2.36	1.99	4.94	5.91	4.7	2.273333333	5.183333333	1.189070936	2.53E-15	2.10E-14	TJP3	Cellular Processes	Cellular community - eukaryotes	ko04530//Tight junction	K06097	GO:0005634//nucleus;GO:0005654//nucleoplasm;GO:0005886//plasma membrane;GO:0005911//cell-cell junction;GO:0005923//bicellular tight junction;GO:0030054//cell junction	GO:0005515//protein binding	-
ENSG00000088538	182	176	134	239	209	296	3.51	1.45	1.03	4.01	2.46	7.21	1.996666667	4.56	1.191440322	4.61E-05	0.000147197	DOCK3	-	-	-	-	GO:0005829//cytosol	GO:0005085//guanyl-nucleotide exchange factor activity;GO:0005515//protein binding	GO:0007264//small GTPase mediated signal transduction
ENSG00000111490	31	43	32	60	75	97	0.51	0.71	0.5	0.94	1.45	1.54	0.573333333	1.31	1.192120748	7.33E-05	0.000227856	TBC1D30	-	-	-	-	GO:0005829//cytosol;GO:0005886//plasma membrane;GO:0005929//cilium;GO:0016020//membrane;GO:0036064//ciliary basal body	GO:0005096//GTPase activator activity;GO:0017137//Rab GTPase binding	GO:0006886//intracellular protein transport;GO:0043547//positive regulation of GTPase activity;GO:0090630//activation of GTPase activity;GO:1902018//negative regulation of cilium assembly
ENSG00000134569	237	275	251	495	495	563	1.07	1.31	1.32	2.72	2.89	2.87	1.233333333	2.826666667	1.196538994	4.16E-20	4.63E-19	LRP4	-	-	-	-	GO:0005886//plasma membrane;GO:0009986//cell surface;GO:0014069//postsynaptic density;GO:0016020//membrane;GO:0016021//integral component of membrane;GO:0030425//dendrite;GO:0031594//neuromuscular junction;GO:0043025//neuronal cell body;GO:0044853//plasma membrane raft;GO:0097060//synaptic membrane	GO:0005509//calcium ion binding;GO:0005515//protein binding;GO:0030971//receptor tyrosine kinase binding;GO:0034185//apolipoprotein binding;GO:0042803//protein homodimerization activity;GO:0097110//scaffold protein binding	GO:0001822//kidney development;GO:0001932//regulation of protein phosphorylation;GO:0001942//hair follicle development;GO:0006897//endocytosis;GO:0007275//multicellular organism development;GO:0008104//protein localization;GO:0009953//dorsal/ventral pattern formation;GO:0009954//proximal/distal pattern formation;GO:0016055//Wnt signaling pathway;GO:0030154//cell differentiation;GO:0030279//negati…
ENSG00000186283	1021	959	949	2139	1897	2199	20.97	22.49	23.59	53.83	47.21	52.69	22.35	51.24333333	1.197089493	3.33E-72	1.68E-70	TOR3A	-	-	-	-	GO:0005635//nuclear envelope;GO:0005737//cytoplasm;GO:0005783//endoplasmic reticulum;GO:0005788//endoplasmic reticulum lumen	GO:0000166//nucleotide binding;GO:0005515//protein binding;GO:0005524//ATP binding;GO:0016887//ATPase activity	-
ENSG00000282899; ENSG00000007968	285	334	269	607	540	657	2.16	2.65	2.36	5.57	5.26	5.61	2.39	5.48	1.197165275	7.13E-23	9.24E-22	E2F2	Human Diseases;Human Diseases;Human Diseases;Human Diseases;Cellular Processes;Human Diseases;Human Diseases;Human Diseases;Human Diseases;Human Diseases;Human Diseases;Cellular Processes;Human Diseases;Human Diseases;Human Diseases;Human Diseases;Human Diseases;Human Diseases;Human Diseases;Human Diseases;Human Diseases	Cancers;Infectious diseases;Infectious diseases;Infectious diseases;Cell growth and death;Cancers;Endocrine and metabolic diseases;Cancers;Cancers;Cancers;Infectious diseases;Cell growth and death;Cancers;Drug resistance;Cancers;Cancers;Cancers;Cancers;Cancers;Cancers;Cancers	ko05200//Pathways in cancer;ko05166//HTLV-I infection;ko05163//Human cytomegalovirus infection;ko05167//Kaposi sarcoma-associated herpesvirus infection;ko04218//Cellular senescence;ko05225//Hepatocellular carcinoma;ko04934//Cushing syndrome;ko05206//MicroRNAs in cancer;ko05224//Breast cancer;ko05226//Gastric cancer;ko05161//Hepatitis B;ko04110//Cell cycle;ko05215//Prostate cancer;ko01522//Endocri…	K09389;K09389;K09389;K09389;K09389;K09389;K09389;K09389;K09389;K09389;K09389;K09389;K09389;K09389;K09389;K09389;K09389;K09389;K09389;K09389;K09389	GO:0005634//nucleus;GO:0005667//transcription factor complex;GO:0090575//RNA polymerase II transcription factor complex	GO:0000977//RNA polymerase II regulatory region sequence-specific DNA binding;GO:0000981//RNA polymerase II transcription factor activity, sequence-specific DNA binding;GO:0000987//core promoter proximal region sequence-specific DNA binding;GO:0001228//transcriptional activator activity, RNA polymerase II transcription regulatory region sequence-specific binding;GO:0003677//DNA binding;GO:0003700…	GO:0000122//negative regulation of transcription from RNA polymerase II promoter;GO:0006355//regulation of transcription, DNA-templated;GO:0007049//cell cycle;GO:0045944//positive regulation of transcription from RNA polymerase II promoter;GO:0051726//regulation of cell cycle;GO:0072332//intrinsic apoptotic signaling pathway by p53 class mediator;GO:1903671//negative regulation of sprouting angio…
ENSG00000181035	168	160	157	315	304	366	1.88	1.89	2.04	4.31	4.39	4.63	1.936666667	4.443333333	1.198066712	4.53E-15	3.69E-14	SLC25A42	-	-	-	-	GO:0005739//mitochondrion;GO:0005743//mitochondrial inner membrane;GO:0016020//membrane;GO:0016021//integral component of membrane	GO:0005347//ATP transmembrane transporter activity;GO:0015217//ADP transmembrane transporter activity;GO:0015228//coenzyme A transmembrane transporter activity;GO:0022857//transmembrane transporter activity;GO:0043262//adenosine-diphosphatase activity;GO:0080122//AMP transmembrane transporter activity	GO:0015866//ADP transport;GO:0015867//ATP transport;GO:0035349//coenzyme A transmembrane transport;GO:0055085//transmembrane transport;GO:0080121//AMP transport
ENSG00000113328	1512	1326	1131	2751	2527	2743	15.44	14.22	13.39	34.06	33.24	31.58	14.35	32.96	1.199665506	2.39E-72	1.21E-70	CCNG1	Human Diseases;Cellular Processes	Cancers;Cell growth and death	ko05206//MicroRNAs in cancer;ko04115//p53 signaling pathway	K10145;K10145	GO:0000307//cyclin-dependent protein kinase holoenzyme complex;GO:0005634//nucleus;GO:0005737//cytoplasm;GO:0030425//dendrite;GO:0043025//neuronal cell body;GO:0048471//perinuclear region of cytoplasm	GO:0004672//protein kinase activity;GO:0016538//cyclin-dependent protein serine/threonine kinase regulator activity;GO:0019901//protein kinase binding	GO:0000079//regulation of cyclin-dependent protein serine/threonine kinase activity;GO:0006468//protein phosphorylation;GO:0006949//syncytium formation;GO:0007049//cell cycle;GO:0007095//mitotic G2 DNA damage checkpoint;GO:0043066//negative regulation of apoptotic process;GO:0044772//mitotic cell cycle phase transition;GO:0051301//cell division;GO:0051726//regulation of cell cycle
ENSG00000177679	20	21	11	34	26	38	0.29	0.44	0.24	0.52	0.84	0.87	0.323333333	0.743333333	1.200987058	0.023069014	0.045162262	SRRM3	-	-	-	-	GO:0005575//cellular_component	GO:0003729//mRNA binding	GO:0008150//biological_process
ENSG00000123191	74	65	60	146	130	150	0.53	0.46	0.44	1.16	1.08	1.05	0.476666667	1.096666667	1.202072437	1.98E-08	9.50E-08	ATP7B	Human Diseases	Drug resistance	ko01524//Platinum drug resistance	K17686	GO:0005623//cell;GO:0005768//endosome;GO:0005770//late endosome;GO:0005783//endoplasmic reticulum;GO:0005794//Golgi apparatus;GO:0005802//trans-Golgi network;GO:0005886//plasma membrane;GO:0005923//bicellular tight junction;GO:0016020//membrane;GO:0016021//integral component of membrane;GO:0016323//basolateral plasma membrane;GO:0031410//cytoplasmic vesicle;GO:0032588//trans-Golgi network membran…	GO:0000166//nucleotide binding;GO:0005375//copper ion transmembrane transporter activity;GO:0005507//copper ion binding;GO:0005524//ATP binding;GO:0008270//zinc ion binding;GO:0019829//cation-transporting ATPase activity;GO:0043682//copper-transporting ATPase activity;GO:0046872//metal ion binding	GO:0006811//ion transport;GO:0006812//cation transport;GO:0006825//copper ion transport;GO:0006878//cellular copper ion homeostasis;GO:0006882//cellular zinc ion homeostasis;GO:0007595//lactation;GO:0015677//copper ion import;GO:0015680//intracellular copper ion transport;GO:0030001//metal ion transport;GO:0046688//response to copper ion;GO:0051208//sequestering of calcium ion;GO:0060003//copper …
ENSG00000142675	114	97	95	190	195	239	1.66	1.48	1.6	3.35	3.65	3.92	1.58	3.64	1.204013892	3.55E-10	2.00E-09	CNKSR1	-	-	-	-	GO:0005938//cell cortex	GO:0005515//protein binding;GO:0030674//protein binding, bridging	GO:0007265//Ras protein signal transduction;GO:0007266//Rho protein signal transduction
ENSG00000086570	19	38	27	55	63	58	0.05	0.1	0.08	0.17	0.2	0.16	0.076666667	0.176666667	1.204358499	0.001036785	0.002695928	FAT2	-	-	-	-	GO:0005794//Golgi apparatus;GO:0005886//plasma membrane;GO:0005913//cell-cell adherens junction;GO:0016020//membrane;GO:0016021//integral component of membrane;GO:0030054//cell junction	GO:0005509//calcium ion binding	GO:0007155//cell adhesion;GO:0007156//homophilic cell adhesion via plasma membrane adhesion molecules;GO:0010631//epithelial cell migration;GO:0031589//cell-substrate adhesion;GO:0098609//cell-cell adhesion
ENSG00000166669	24	25	24	44	50	54	0.31	0.47	0.39	0.9	0.83	0.97	0.39	0.9	1.206450877	0.001896884	0.00471267	ATF7IP2	-	-	-	-	GO:0005634//nucleus	GO:0003674//molecular_function;GO:0005515//protein binding	GO:0008150//biological_process
ENSG00000006062; ENSG00000282637	1143	1155	1053	2250	2158	2435	9.65	10.24	10.31	23.04	23.48	23.19	10.06666667	23.23666667	1.206817078	3.44E-76	1.84E-74	MAP3K14	Environmental Information Processing;Human Diseases;Human Diseases;Cellular Processes;Organismal Systems;Organismal Systems;Environmental Information Processing;Organismal Systems;Environmental Information Processing;Organismal Systems	Signal transduction;Infectious diseases;Infectious diseases;Cell growth and death;Development;Immune system;Signal transduction;Immune system;Signal transduction;Immune system	ko04010//MAPK signaling pathway;ko05166//HTLV-I infection;ko05169//Epstein-Barr virus infection;ko04210//Apoptosis;ko04380//Osteoclast differentiation;ko04625//C-type lectin receptor signaling pathway;ko04668//TNF signaling pathway;ko04660//T cell receptor signaling pathway;ko04064//NF-kappa B signaling pathway;ko04672//Intestinal immune network for IgA production	K04466;K04466;K04466;K04466;K04466;K04466;K04466;K04466;K04466;K04466	GO:0001650//fibrillar center;GO:0005654//nucleoplasm;GO:0005737//cytoplasm;GO:0005829//cytosol;GO:0043231//intracellular membrane-bounded organelle	GO:0000166//nucleotide binding;GO:0004672//protein kinase activity;GO:0004674//protein serine/threonine kinase activity;GO:0004704//NF-kappaB-inducing kinase activity;GO:0004709//MAP kinase kinase kinase activity;GO:0005515//protein binding;GO:0005524//ATP binding;GO:0016301//kinase activity;GO:0016740//transferase activity	GO:0000165//MAPK cascade;GO:0000186//activation of MAPKK activity;GO:0006468//protein phosphorylation;GO:0006955//immune response;GO:0007249//I-kappaB kinase/NF-kappaB signaling;GO:0007346//regulation of mitotic cell cycle;GO:0016310//phosphorylation;GO:0023014//signal transduction by protein phosphorylation;GO:0031098//stress-activated protein kinase signaling cascade;GO:0032147//activation of p…
ENSG00000089723; ENSG00000277276	316	278	296	512	454	571	4.03	4.16	4.65	10.45	10.05	9.18	4.28	9.893333333	1.208845889	9.74E-14	7.16E-13	OTUB2	-	-	-	-	GO:0005634//nucleus	GO:0004843//thiol-dependent ubiquitin-specific protease activity;GO:0008233//peptidase activity;GO:0008234//cysteine-type peptidase activity;GO:0016787//hydrolase activity;GO:0019784//NEDD8-specific protease activity;GO:0036459//thiol-dependent ubiquitinyl hydrolase activity;GO:0043130//ubiquitin binding	GO:0006508//proteolysis;GO:0016579//protein deubiquitination;GO:0035871//protein K11-linked deubiquitination;GO:0070536//protein K63-linked deubiquitination;GO:0071108//protein K48-linked deubiquitination
ENSG00000101670	25	34	36	60	70	68	0.24	0.34	0.4	0.69	0.85	0.73	0.326666667	0.756666667	1.211838643	0.000390008	0.001085479	LIPG	Metabolism;Metabolism;Organismal Systems	Global and overview maps;Lipid metabolism;Digestive system	ko01100//Metabolic pathways;ko00561//Glycerolipid metabolism;ko04979//Cholesterol metabolism	K22284;K22284;K22284	GO:0005576//extracellular region;GO:0005615//extracellular space;GO:0005769//early endosome;GO:0005794//Golgi apparatus;GO:0009986//cell surface	GO:0004465//lipoprotein lipase activity;GO:0004620//phospholipase activity;GO:0004806//triglyceride lipase activity;GO:0005515//protein binding;GO:0008201//heparin binding;GO:0008970//phosphatidylcholine 1-acylhydrolase activity;GO:0016298//lipase activity;GO:0016787//hydrolase activity;GO:0046872//metal ion binding;GO:0052689//carboxylic ester hydrolase activity	GO:0006629//lipid metabolic process;GO:0007584//response to nutrient;GO:0008283//cell proliferation;GO:0010983//positive regulation of high-density lipoprotein particle clearance;GO:0016042//lipid catabolic process;GO:0032376//positive regulation of cholesterol transport;GO:0034375//high-density lipoprotein particle remodeling;GO:0042632//cholesterol homeostasis;GO:0043691//reverse cholesterol tr…
ENSG00000275793	26	15	18	35	40	44	0.17	0.1	0.14	0.28	0.34	0.33	0.136666667	0.316666667	1.212303604	0.006149447	0.013790506	RIMBP3	-	-	-	-	GO:0002177//manchette;GO:0005634//nucleus;GO:0005737//cytoplasm;GO:0005856//cytoskeleton;GO:0045202//synapse	GO:0005515//protein binding;GO:0030156//benzodiazepine receptor binding	GO:0007283//spermatogenesis;GO:0007286//spermatid development;GO:0009566//fertilization;GO:0030154//cell differentiation
ENSG00000176531	617	538	524	1160	1122	1151	9.53	8.65	9.36	21.77	22.2	19.97	9.18	21.31333333	1.215190185	4.58E-42	1.19E-40	PHLDB3	-	-	-	-	GO:0005575//cellular_component	GO:0019899//enzyme binding	GO:0008150//biological_process
ENSG00000143847	14	27	11	41	36	36	0.1	0.21	0.09	0.34	0.32	0.27	0.133333333	0.31	1.217230716	0.005319313	0.01207332	PPFIA4	-	-	-	-	GO:0045202//synapse;GO:0048786//presynaptic active zone	GO:0005515//protein binding	GO:0050808//synapse organization
ENSG00000163995	39	29	29	41	67	75	0.52	0.55	0.58	1.32	1.3	1.22	0.55	1.28	1.218640286	0.003214505	0.007643049	ABLIM2	Organismal Systems	Development	ko04360//Axon guidance	K07520	GO:0005737//cytoplasm;GO:0015629//actin cytoskeleton;GO:0030016//myofibril	GO:0003779//actin binding;GO:0046872//metal ion binding;GO:0051015//actin filament binding	GO:0006351//transcription, DNA-templated;GO:0007010//cytoskeleton organization;GO:0030032//lamellipodium assembly;GO:0030036//actin cytoskeleton organization;GO:0045944//positive regulation of transcription from RNA polymerase II promoter
ENSG00000172403	39	26	22	63	59	47	0.19	0.13	0.1	0.35	0.38	0.25	0.14	0.326666667	1.222392421	0.00222495	0.005457204	SYNPO2	-	-	-	-	GO:0001725//stress fiber;GO:0005634//nucleus;GO:0005654//nucleoplasm;GO:0005737//cytoplasm;GO:0005829//cytosol;GO:0005925//focal adhesion;GO:0015629//actin cytoskeleton;GO:0030018//Z disc;GO:0030054//cell junction;GO:0043231//intracellular membrane-bounded organelle	GO:0003779//actin binding;GO:0005515//protein binding;GO:0030674//protein binding, bridging;GO:0031005//filamin binding;GO:0051371//muscle alpha-actinin binding;GO:0051393//alpha-actinin binding;GO:0071889//14-3-3 protein binding	GO:0000045//autophagosome assembly;GO:0030335//positive regulation of cell migration;GO:0032233//positive regulation of actin filament bundle assembly;GO:0061684//chaperone-mediated autophagy;GO:2000298//regulation of Rho-dependent protein serine/threonine kinase activity
ENSG00000142611	2	1	0	8	13	6	0.06	0	0	0.04	0.07	0.03	0.02	0.046666667	1.222392421	0.005081935	0.011578349	PRDM16	Organismal Systems	Environmental adaptation	ko04714//Thermogenesis	K22410	GO:0005634//nucleus;GO:0005654//nucleoplasm;GO:0005737//cytoplasm;GO:0005829//cytosol;GO:0016235//aggresome;GO:0017053//transcriptional repressor complex	GO:0003676//nucleic acid binding;GO:0003677//DNA binding;GO:0003713//transcription coactivator activity;GO:0005515//protein binding;GO:0008168//methyltransferase activity;GO:0016740//transferase activity;GO:0033613//activating transcription factor binding;GO:0043565//sequence-specific DNA binding;GO:0046332//SMAD binding;GO:0046872//metal ion binding;GO:0046974//histone methyltransferase activity…	GO:0000122//negative regulation of transcription from RNA polymerase II promoter;GO:0019827//stem cell population maintenance;GO:0022008//neurogenesis;GO:0030154//cell differentiation;GO:0030512//negative regulation of transforming growth factor beta receptor signaling pathway;GO:0030853//negative regulation of granulocyte differentiation;GO:0032259//methylation;GO:0035019//somatic stem cell popu…
ENSG00000165490	221	185	171	342	405	464	3.39	2.78	2.41	5.04	7.54	7.45	2.86	6.676666667	1.223112868	9.70E-17	8.79E-16	DDIAS	-	-	-	-	-	-	-
ENSG00000161594	16	14	21	32	43	27	0.28	0.26	0.43	0.75	0.98	0.54	0.323333333	0.756666667	1.226635645	0.015519134	0.031801712	KLHL10	-	-	-	-	GO:0005737//cytoplasm	GO:0005515//protein binding	GO:0000902//cell morphogenesis;GO:0007283//spermatogenesis;GO:0007286//spermatid development;GO:0008584//male gonad development;GO:0009566//fertilization;GO:0016567//protein ubiquitination;GO:0030154//cell differentiation;GO:0048808//male genitalia morphogenesis;GO:0048873//homeostasis of number of cells within a tissue
ENSG00000156232	243	261	230	562	422	494	3.3	4.16	3.76	10.03	8.2	8.04	3.74	8.756666667	1.227343525	2.82E-17	2.65E-16	WHAMM	Cellular Processes	Cellular community - eukaryotes	ko04530//Tight junction	K20479	GO:0000139//Golgi membrane;GO:0005737//cytoplasm;GO:0005793//endoplasmic reticulum-Golgi intermediate compartment;GO:0005794//Golgi apparatus;GO:0005829//cytosol;GO:0005874//microtubule;GO:0016020//membrane;GO:0030659//cytoplasmic vesicle membrane;GO:0031410//cytoplasmic vesicle;GO:0033116//endoplasmic reticulum-Golgi intermediate compartment membrane	GO:0003779//actin binding;GO:0008017//microtubule binding;GO:0017049//GTP-Rho binding;GO:0071933//Arp2/3 complex binding	GO:0006888//ER to Golgi vesicle-mediated transport;GO:0007015//actin filament organization;GO:0007050//cell cycle arrest;GO:0030032//lamellipodium assembly;GO:0034314//Arp2/3 complex-mediated actin nucleation;GO:0048041//focal adhesion assembly;GO:0051127//positive regulation of actin nucleation;GO:0090527//actin filament reorganization;GO:0097320//membrane tubulation
ENSG00000198576; ENSG00000140939	115	113	117	221	233	262	1.35	1.39	1.59	3.15	3.52	3.47	1.443333333	3.38	1.227618722	1.13E-11	7.22E-11	ARC	Human Diseases	Substance dependence	ko05031//Amphetamine addiction	K15867	GO:0001669//acrosomal vesicle;GO:0005737//cytoplasm;GO:0005768//endosome;GO:0005856//cytoskeleton;GO:0005886//plasma membrane;GO:0005938//cell cortex;GO:0014069//postsynaptic density;GO:0015629//actin cytoskeleton;GO:0016020//membrane;GO:0030054//cell junction;GO:0030425//dendrite;GO:0031410//cytoplasmic vesicle;GO:0031901//early endosome membrane;GO:0042995//cell projection;GO:0043197//dendritic…	GO:0003723//RNA binding;GO:0003729//mRNA binding;GO:0003779//actin binding;GO:0005515//protein binding	GO:0006897//endocytosis;GO:0007010//cytoskeleton organization;GO:0007275//multicellular organism development;GO:0007492//endoderm development;GO:0007612//learning;GO:0007616//long-term memory;GO:0009952//anterior/posterior pattern specification;GO:0016477//cell migration;GO:0022604//regulation of cell morphogenesis;GO:0048168//regulation of neuronal synaptic plasticity;GO:0050804//modulation of s…
ENSG00000169598	210	192	158	403	370	403	4.13	3.76	3.37	9.25	8.75	8.38	3.753333333	8.793333333	1.228237737	5.27E-19	5.48E-18	DFFB	Cellular Processes	Cell growth and death	ko04210//Apoptosis	K02311	GO:0000790//nuclear chromatin;GO:0005634//nucleus;GO:0005654//nucleoplasm;GO:0005730//nucleolus;GO:0005737//cytoplasm;GO:0005829//cytosol	GO:0003677//DNA binding;GO:0004518//nuclease activity;GO:0004536//deoxyribonuclease activity;GO:0005515//protein binding;GO:0016787//hydrolase activity;GO:0019899//enzyme binding;GO:0019904//protein domain specific binding;GO:0042802//identical protein binding	GO:0006308//DNA catabolic process;GO:0006309//apoptotic DNA fragmentation;GO:0006915//apoptotic process;GO:0030263//apoptotic chromosome condensation;GO:0051260//protein homooligomerization
ENSG00000149925; ENSG00000285043	37	48	26	71	71	88	1.78	2.43	1.46	4.16	4.39	4.74	1.89	4.43	1.228920464	0.0001308	0.000392452	ALDOA	-	-	-	-	GO:0016020//membrane;GO:0016021//integral component of membrane	-	-
ENSG00000176428	189	167	190	377	338	431	4.49	4.19	5.16	10.72	10.31	11.42	4.613333333	10.81666667	1.229374535	8.72E-17	7.92E-16	VPS37D	Cellular Processes	Transport and catabolism	ko04144//Endocytosis	K12185	GO:0000813//ESCRT I complex;GO:0005768//endosome;GO:0016020//membrane;GO:0031902//late endosome membrane;GO:0043231//intracellular membrane-bounded organelle	GO:0003674//molecular_function	GO:0006612//protein targeting to membrane;GO:0006623//protein targeting to vacuole;GO:0015031//protein transport;GO:0032509//endosome transport via multivesicular body sorting pathway;GO:0043162//ubiquitin-dependent protein catabolic process via the multivesicular body sorting pathway
ENSG00000072163	19	21	21	24	48	50	0.36	0.42	0.58	0.56	1.25	1.38	0.453333333	1.063333333	1.229949773	0.010274138	0.022032171	LIMS2	-	-	-	-	GO:0005737//cytoplasm;GO:0005886//plasma membrane;GO:0005911//cell-cell junction;GO:0005925//focal adhesion;GO:0016020//membrane;GO:0030054//cell junction	GO:0003674//molecular_function;GO:0046872//metal ion binding	GO:0043066//negative regulation of apoptotic process;GO:0045216//cell-cell junction organization;GO:0050680//negative regulation of epithelial cell proliferation;GO:0098609//cell-cell adhesion;GO:1900026//positive regulation of substrate adhesion-dependent cell spreading;GO:2000178//negative regulation of neural precursor cell proliferation;GO:2000346//negative regulation of hepatocyte proliferat…
ENSG00000089116	45	32	36	91	65	79	0.6	0.45	0.56	1.47	1.12	1.19	0.536666667	1.26	1.231325546	9.04E-05	0.000277501	LHX5	Cellular Processes	Cellular community - eukaryotes	ko04550//Signaling pathways regulating pluripotency of stem cells	K18493	GO:0005634//nucleus	GO:0000977//RNA polymerase II regulatory region sequence-specific DNA binding;GO:0000981//RNA polymerase II transcription factor activity, sequence-specific DNA binding;GO:0003677//DNA binding;GO:0043565//sequence-specific DNA binding;GO:0046872//metal ion binding	GO:0006355//regulation of transcription, DNA-templated;GO:0007267//cell-cell signaling;GO:0021527//spinal cord association neuron differentiation;GO:0021549//cerebellum development;GO:0021702//cerebellar Purkinje cell differentiation;GO:0021766//hippocampus development;GO:0021846//cell proliferation in forebrain;GO:0021879//forebrain neuron differentiation;GO:0021937//cerebellar Purkinje cell-gra…
ENSG00000165795	70	58	34	110	91	132	1.19	1.04	0.67	2.27	2	2.54	0.966666667	2.27	1.231601898	1.21E-05	4.18E-05	NDRG2	-	-	-	-	GO:0005634//nucleus;GO:0005737//cytoplasm;GO:0005794//Golgi apparatus;GO:0030426//growth cone;GO:0042995//cell projection;GO:0048471//perinuclear region of cytoplasm	-	GO:0001818//negative regulation of cytokine production;GO:0007165//signal transduction;GO:0007275//multicellular organism development;GO:0007399//nervous system development;GO:0010574//regulation of vascular endothelial growth factor production;GO:0016055//Wnt signaling pathway;GO:0030154//cell differentiation;GO:0048662//negative regulation of smooth muscle cell proliferation;GO:0070373//negativ…
ENSG00000065621	27	19	23	39	48	51	0.73	0.53	0.75	1.34	1.75	1.64	0.67	1.576666667	1.234644682	0.003495955	0.008249465	GSTO2	Human Diseases;Human Diseases;Human Diseases;Human Diseases;Human Diseases;Metabolism;Metabolism;Metabolism;Metabolism	Cancers;Cancers;Cardiovascular diseases;Cancers;Drug resistance;Xenobiotics biodegradation and metabolism;Metabolism of other amino acids;Xenobiotics biodegradation and metabolism;Xenobiotics biodegradation and metabolism	ko05200//Pathways in cancer;ko05225//Hepatocellular carcinoma;ko05418//Fluid shear stress and atherosclerosis;ko05204//Chemical carcinogenesis;ko01524//Platinum drug resistance;ko00983//Drug metabolism - other enzymes;ko00480//Glutathione metabolism;ko00982//Drug metabolism - cytochrome P450;ko00980//Metabolism of xenobiotics by cytochrome P450	K00799;K00799;K00799;K00799;K00799;K00799;K00799;K00799;K00799	GO:0005737//cytoplasm	GO:0004364//glutathione transferase activity;GO:0005515//protein binding;GO:0016491//oxidoreductase activity;GO:0016740//transferase activity;GO:0042802//identical protein binding;GO:0045174//glutathione dehydrogenase (ascorbate) activity;GO:0050610//methylarsonate reductase activity	GO:0006805//xenobiotic metabolic process;GO:0019852//L-ascorbic acid metabolic process;GO:0055114//oxidation-reduction process;GO:0071243//cellular response to arsenic-containing substance;GO:0098869//cellular oxidant detoxification
ENSG00000244405	599	592	527	1266	1042	1239	5.4	5.61	5.51	14.07	12.34	12.6	5.506666667	13.00333333	1.239630312	5.56E-42	1.43E-40	ETV5	Human Diseases;Human Diseases	Cancers;Cancers	ko05202//Transcriptional misregulation in cancers;ko05215//Prostate cancer	K15593;K15593	GO:0005634//nucleus;GO:0005654//nucleoplasm;GO:0005886//plasma membrane;GO:0045202//synapse	GO:0000977//RNA polymerase II regulatory region sequence-specific DNA binding;GO:0000981//RNA polymerase II transcription factor activity, sequence-specific DNA binding;GO:0001228//transcriptional activator activity, RNA polymerase II transcription regulatory region sequence-specific binding;GO:0003677//DNA binding;GO:0003700//transcription factor activity, sequence-specific DNA binding;GO:004356…	GO:0006355//regulation of transcription, DNA-templated;GO:0006357//regulation of transcription from RNA polymerase II promoter;GO:0007274//neuromuscular synaptic transmission;GO:0007626//locomotory behavior;GO:0030154//cell differentiation;GO:0034599//cellular response to oxidative stress;GO:0045666//positive regulation of neuron differentiation;GO:0045893//positive regulation of transcription, D…
ENSG00000141391	110	112	87	191	206	243	2.86	3.04	2.58	5.91	7.03	7.1	2.826666667	6.68	1.240746339	1.34E-10	7.81E-10	PRELID3A	-	-	-	-	GO:0005739//mitochondrion;GO:0005758//mitochondrial intermembrane space	GO:1990050//phosphatidic acid transporter activity	GO:0006869//lipid transport;GO:0015914//phospholipid transport
ENSG00000043514	365	375	321	735	714	766	6.31	6.81	6.44	15.41	15.9	14.93	6.52	15.41333333	1.241235028	1.67E-32	3.20E-31	TRIT1	-	-	-	-	GO:0005634//nucleus;GO:0005737//cytoplasm;GO:0005739//mitochondrion	GO:0000166//nucleotide binding;GO:0005524//ATP binding;GO:0016740//transferase activity;GO:0046872//metal ion binding;GO:0052381//tRNA dimethylallyltransferase activity	GO:0006400//tRNA modification;GO:0008033//tRNA processing
ENSG00000197959	9	9	12	31	13	30	0.17	0.12	0.09	0.48	0.19	0.23	0.126666667	0.3	1.243925583	0.012459294	0.026182676	DNM3	Cellular Processes;Environmental Information Processing;Human Diseases;Organismal Systems;Organismal Systems	Transport and catabolism;Signal transduction;Infectious diseases;Nervous system;Excretory system	ko04144//Endocytosis;ko04072//Phospholipase D signaling pathway;ko05100//Bacterial invasion of epithelial cells;ko04721//Synaptic vesicle cycle;ko04961//Endocrine and other factor-regulated calcium reabsorption	K01528;K01528;K01528;K01528;K01528	GO:0001917//photoreceptor inner segment;GO:0005737//cytoplasm;GO:0005739//mitochondrion;GO:0005794//Golgi apparatus;GO:0005856//cytoskeleton;GO:0005874//microtubule;GO:0005886//plasma membrane;GO:0014069//postsynaptic density;GO:0015630//microtubule cytoskeleton;GO:0016020//membrane;GO:0030424//axon;GO:0031410//cytoplasmic vesicle;GO:0031966//mitochondrial membrane;GO:0043083//synaptic cleft;GO:0…	GO:0000166//nucleotide binding;GO:0003924//GTPase activity;GO:0005515//protein binding;GO:0005525//GTP binding;GO:0008017//microtubule binding;GO:0016787//hydrolase activity;GO:0031798//type 1 metabotropic glutamate receptor binding;GO:0031802//type 5 metabotropic glutamate receptor binding;GO:0042802//identical protein binding;GO:0050998//nitric-oxide synthase binding	GO:0000266//mitochondrial fission;GO:0006897//endocytosis;GO:0007416//synapse assembly;GO:0016185//synaptic vesicle budding from presynaptic endocytic zone membrane;GO:0031623//receptor internalization;GO:0046847//filopodium assembly;GO:0048285//organelle fission;GO:0048488//synaptic vesicle endocytosis;GO:0050803//regulation of synapse structure or activity;GO:0051491//positive regulation of fil…
ENSG00000138134	500	393	328	856	769	831	8.9	7.49	7.28	19.71	19.11	17.41	7.89	18.74333333	1.248280341	3.19E-26	4.78E-25	STAMBPL1	-	-	-	-	GO:0005768//endosome;GO:0016020//membrane	GO:0004843//thiol-dependent ubiquitin-specific protease activity;GO:0005515//protein binding;GO:0008233//peptidase activity;GO:0008237//metallopeptidase activity;GO:0016787//hydrolase activity;GO:0046872//metal ion binding;GO:0061578//Lys63-specific deubiquitinase activity	GO:0006508//proteolysis;GO:0016579//protein deubiquitination;GO:0070536//protein K63-linked deubiquitination
ENSG00000166439	357	320	303	652	665	744	1.79	1.69	1.76	3.97	4.3	4.21	1.746666667	4.16	1.251979217	3.90E-31	7.11E-30	RNF169	-	-	-	-	GO:0005634//nucleus;GO:0005654//nucleoplasm;GO:0005730//nucleolus;GO:0005829//cytosol;GO:0016604//nuclear body;GO:0035861//site of double-strand break	GO:0016740//transferase activity;GO:0031491//nucleosome binding;GO:0046872//metal ion binding;GO:0070530//K63-linked polyubiquitin binding	GO:0006974//cellular response to DNA damage stimulus;GO:0016567//protein ubiquitination;GO:2000780//negative regulation of double-strand break repair
ENSG00000100060	18	10	17	30	29	37	0.35	0.2	0.38	0.7	0.72	0.8	0.31	0.74	1.255257055	0.009560245	0.020631088	MFNG	Human Diseases;Environmental Information Processing;Metabolism	Infectious diseases;Signal transduction;Glycan biosynthesis and metabolism	ko05165//Human papillomavirus infection;ko04330//Notch signaling pathway;ko00514//Other types of O-glycan biosynthesis	K05948;K05948;K05948	GO:0000139//Golgi membrane;GO:0005794//Golgi apparatus;GO:0016020//membrane;GO:0016021//integral component of membrane;GO:0030173//integral component of Golgi membrane	GO:0005515//protein binding;GO:0008375//acetylglucosaminyltransferase activity;GO:0016740//transferase activity;GO:0016757//transferase activity, transferring glycosyl groups;GO:0033829//O-fucosylpeptide 3-beta-N-acetylglucosaminyltransferase activity;GO:0046872//metal ion binding	GO:0001825//blastocyst formation;GO:0002315//marginal zone B cell differentiation;GO:0007275//multicellular organism development;GO:0007389//pattern specification process;GO:0008593//regulation of Notch signaling pathway;GO:0032092//positive regulation of protein binding;GO:0036066//protein O-linked fucosylation;GO:0045747//positive regulation of Notch signaling pathway
ENSG00000135679	2590	2373	2101	5045	4623	5203	29.97	28.87	28.22	70.9	69.09	67.9	29.02	69.29666667	1.255738438	4.06E-145	5.03E-143	MDM2	Human Diseases;Human Diseases;Environmental Information Processing;Cellular Processes;Human Diseases;Human Diseases;Human Diseases;Human Diseases;Human Diseases;Cellular Processes;Human Diseases;Environmental Information Processing;Genetic Information Processing;Cellular Processes;Organismal Systems;Organismal Systems;Human Diseases;Human Diseases;Human Diseases;Human Diseases;Cellular Processes;…	Cancers;Infectious diseases;Signal transduction;Transport and catabolism;Infectious diseases;Cancers;Cancers;Infectious diseases;Cancers;Cell growth and death;Cancers;Signal transduction;Folding, sorting and degradation;Cell growth and death;Endocrine system;Immune system;Cancers;Drug resistance;Drug resistance;Cancers;Cell growth and death;Cancers;Cancers;Cancers	ko05200//Pathways in cancer;ko05165//Human papillomavirus infection;ko04151//PI3K-Akt signaling pathway;ko04144//Endocytosis;ko05163//Human cytomegalovirus infection;ko05205//Proteoglycans in cancer;ko05203//Viral carcinogenesis;ko05169//Epstein-Barr virus infection;ko05202//Transcriptional misregulation in cancers;ko04218//Cellular senescence;ko05206//MicroRNAs in cancer;ko04068//FoxO signaling …	K06643;K06643;K06643;K06643;K06643;K06643;K06643;K06643;K06643;K06643;K06643;K06643;K06643;K06643;K06643;K06643;K06643;K06643;K06643;K06643;K06643;K06643;K06643;K06643	GO:0005634//nucleus;GO:0005654//nucleoplasm;GO:0005730//nucleolus;GO:0005737//cytoplasm;GO:0005829//cytosol;GO:0005886//plasma membrane;GO:0016604//nuclear body;GO:0032991//macromolecular complex;GO:0045202//synapse	GO:0002039//p53 binding;GO:0004842//ubiquitin-protein transferase activity;GO:0005515//protein binding;GO:0008097//5S rRNA binding;GO:0008270//zinc ion binding;GO:0016740//transferase activity;GO:0016874//ligase activity;GO:0019789//SUMO transferase activity;GO:0019899//enzyme binding;GO:0019904//protein domain specific binding;GO:0031625//ubiquitin protein ligase binding;GO:0033612//receptor ser…	GO:0000122//negative regulation of transcription from RNA polymerase II promoter;GO:0001568//blood vessel development;GO:0001974//blood vessel remodeling;GO:0002027//regulation of heart rate;GO:0003170//heart valve development;GO:0003181//atrioventricular valve morphogenesis;GO:0003203//endocardial cushion morphogenesis;GO:0003281//ventricular septum development;GO:0003283//atrial septum developm…
ENSG00000256040; ENSG00000141384	165	142	117	267	265	363	1.15	1.04	0.95	2.26	2.38	2.86	1.046666667	2.5	1.256126036	2.16E-13	1.56E-12	TAF4B	-	-	-	-	GO:0001650//fibrillar center;GO:0005654//nucleoplasm;GO:0005669//transcription factor TFIID complex	GO:0003700//transcription factor activity, sequence-specific DNA binding;GO:0046982//protein heterodimerization activity	GO:0006352//DNA-templated transcription, initiation;GO:0006355//regulation of transcription, DNA-templated
ENSG00000110076	25	17	15	43	54	44	0.27	0.3	0.15	0.54	0.7	0.48	0.24	0.573333333	1.256339753	0.000251103	0.000720815	NRXN2	Environmental Information Processing	Signaling molecules and interaction	ko04514//Cell adhesion molecules (CAMs)	K07377	GO:0016020//membrane;GO:0016021//integral component of membrane;GO:0032991//macromolecular complex;GO:0042734//presynaptic membrane	GO:0004888//transmembrane signaling receptor activity;GO:0005246//calcium channel regulator activity;GO:0005515//protein binding;GO:0046872//metal ion binding;GO:0050839//cell adhesion molecule binding;GO:0097109//neuroligin family protein binding	GO:0007155//cell adhesion;GO:0007165//signal transduction;GO:0007268//synaptic transmission;GO:0007269//neurotransmitter secretion;GO:0007416//synapse assembly;GO:0030534//adult behavior;GO:0035176//social behavior;GO:0042297//vocal learning;GO:0071625//vocalization behavior;GO:0097104//postsynaptic membrane assembly;GO:0097116//gephyrin clustering involved in postsynaptic density assembly;GO:009…
ENSG00000176406	84	84	71	163	148	188	0.64	0.68	0.63	1.54	1.48	1.64	0.65	1.553333333	1.256855831	4.89E-09	2.49E-08	RIMS2	Organismal Systems	Endocrine system	ko04911//Insulin secretion	K15297	GO:0016020//membrane;GO:0030054//cell junction;GO:0032991//macromolecular complex;GO:0042734//presynaptic membrane;GO:0043005//neuron projection;GO:0045202//synapse;GO:0048786//presynaptic active zone;GO:0048788//cytoskeleton of presynaptic active zone;GO:0060077//inhibitory synapse;GO:0098831//presynaptic active zone cytoplasmic component	GO:0005515//protein binding;GO:0017137//Rab GTPase binding;GO:0019904//protein domain specific binding;GO:0044325//ion channel binding;GO:0044877//macromolecular complex binding;GO:0046872//metal ion binding	GO:0006836//neurotransmitter transport;GO:0006886//intracellular protein transport;GO:0006887//exocytosis;GO:0007269//neurotransmitter secretion;GO:0010628//positive regulation of gene expression;GO:0016081//synaptic vesicle docking;GO:0016082//synaptic vesicle priming;GO:0017156//calcium ion regulated exocytosis;GO:0017157//regulation of exocytosis;GO:0019933//cAMP-mediated signaling;GO:0030073/…
ENSG00000164054	2709	2544	2253	5447	4926	5802	82.08	84.99	80.42	199.22	193.11	200.85	82.49666667	197.7266667	1.261099723	1.63E-163	2.45E-161	SHISA5	Cellular Processes	Cell growth and death	ko04115//p53 signaling pathway	K10135	GO:0005634//nucleus;GO:0005635//nuclear envelope;GO:0005783//endoplasmic reticulum;GO:0005789//endoplasmic reticulum membrane;GO:0016020//membrane;GO:0016021//integral component of membrane;GO:0031965//nuclear membrane	GO:0050699//WW domain binding	GO:0006915//apoptotic process;GO:0042771//intrinsic apoptotic signaling pathway in response to DNA damage by p53 class mediator;GO:0072332//intrinsic apoptotic signaling pathway by p53 class mediator
ENSG00000172366	296	212	235	469	509	561	13.9	10.19	13.17	26.78	32.33	30.28	12.42	29.79666667	1.262485773	1.75E-19	1.88E-18	MCRIP2	-	-	-	-	GO:0005634//nucleus;GO:0005737//cytoplasm;GO:0010494//cytoplasmic stress granule	GO:0005515//protein binding	GO:0008150//biological_process
ENSG00000163293	12	14	12	24	26	28	0.1	0.13	0.12	0.28	0.29	0.27	0.116666667	0.28	1.263034406	0.02119485	0.041892443	NIPAL1	-	-	-	-	GO:0016020//membrane;GO:0016021//integral component of membrane	GO:0003674//molecular_function;GO:0015095//magnesium ion transmembrane transporter activity	GO:0006811//ion transport;GO:0015693//magnesium ion transport;GO:1903830//magnesium ion transmembrane transport
ENSG00000243749	31	30	27	60	51	77	0.99	1.01	1	2.33	2.1	2.78	1	2.403333333	1.265036759	0.000259435	0.000743028	TMEM35B	-	-	-	-	GO:0005575//cellular_component;GO:0016020//membrane;GO:0016021//integral component of membrane	GO:0003674//molecular_function	GO:0008150//biological_process
ENSG00000105963	25	48	31	70	77	74	0.35	0.71	0.5	1.19	1.39	1.17	0.52	1.25	1.265344567	0.000207352	0.000604716	ADAP1	-	-	-	-	GO:0005634//nucleus;GO:0005737//cytoplasm;GO:0005829//cytosol;GO:0005886//plasma membrane;GO:0043231//intracellular membrane-bounded organelle	GO:0005096//GTPase activator activity;GO:0005547//phosphatidylinositol-3,4,5-trisphosphate binding;GO:0046872//metal ion binding;GO:1902936//phosphatidylinositol bisphosphate binding	GO:0043087//regulation of GTPase activity;GO:0043547//positive regulation of GTPase activity
ENSG00000146859	246	269	214	480	519	617	3.51	4.68	3.41	8.32	9.18	10.43	3.866666667	9.31	1.267690768	1.82E-24	2.54E-23	TMEM140	-	-	-	-	GO:0005575//cellular_component;GO:0016020//membrane;GO:0016021//integral component of membrane	GO:0003674//molecular_function	GO:0008150//biological_process
ENSG00000182179	221	199	178	392	410	455	2.42	2.24	2.26	5.26	5.79	5.62	2.306666667	5.556666667	1.268410161	3.67E-20	4.11E-19	UBA7	Genetic Information Processing;Human Diseases	Folding, sorting and degradation;Neurodegenerative diseases	ko04120//Ubiquitin mediated proteolysis;ko05012//Parkinson disease	K10698;K10698	GO:0005737//cytoplasm	GO:0004842//ubiquitin-protein transferase activity;GO:0008641//small protein activating enzyme activity;GO:0019782//ISG15 activating enzyme activity	GO:0006464//cellular protein modification process;GO:0016567//protein ubiquitination;GO:0019941//modification-dependent protein catabolic process;GO:0032020//ISG15-protein conjugation;GO:0032446//protein modification by small protein conjugation
ENSG00000189319	181	194	148	357	396	324	2	2.48	2.29	5.39	5.25	5.69	2.256666667	5.443333333	1.270297052	1.21E-13	8.89E-13	FAM53B	-	-	-	-	GO:0005634//nucleus	GO:0003674//molecular_function	GO:0006606//protein import into nucleus;GO:0016055//Wnt signaling pathway;GO:0060828//regulation of canonical Wnt signaling pathway;GO:0090263//positive regulation of canonical Wnt signaling pathway
ENSG00000138315	26	25	11	35	54	40	0.34	0.35	0.17	0.56	0.92	0.6	0.286666667	0.693333333	1.274174963	0.004682087	0.0107688	OIT3	-	-	-	-	GO:0005634//nucleus;GO:0005635//nuclear envelope	GO:0005509//calcium ion binding	GO:1903118//urate homeostasis
ENSG00000112378	445	478	379	898	877	1009	8.17	9.22	8.07	20	20.76	20.9	8.486666667	20.55333333	1.27610247	1.82E-39	4.38E-38	PERP	Cellular Processes	Cell growth and death	ko04115//p53 signaling pathway	K10136	GO:0005739//mitochondrion;GO:0005794//Golgi apparatus;GO:0005886//plasma membrane;GO:0005887//integral component of plasma membrane;GO:0016020//membrane;GO:0016021//integral component of membrane;GO:0030054//cell junction;GO:0030057//desmosome	-	GO:0002934//desmosome organization;GO:0006915//apoptotic process;GO:0007155//cell adhesion;GO:0007219//Notch signaling pathway;GO:0034113//heterotypic cell-cell adhesion;GO:0045862//positive regulation of proteolysis;GO:0072332//intrinsic apoptotic signaling pathway by p53 class mediator;GO:0097186//amelogenesis;GO:0097202//activation of cysteine-type endopeptidase activity
ENSG00000114270	108	99	93	222	202	224	0.42	0.41	0.42	1.04	1.01	0.98	0.416666667	1.01	1.277389699	3.44E-12	2.28E-11	COL7A1	Organismal Systems	Digestive system	ko04974//Protein digestion and absorption	K16628	GO:0005576//extracellular region;GO:0005581//collagen trimer;GO:0005604//basement membrane;GO:0005615//extracellular space;GO:0031012//extracellular matrix	GO:0004867//serine-type endopeptidase inhibitor activity;GO:0005515//protein binding;GO:0030020//extracellular matrix structural constituent conferring tensile strength;GO:0030414//peptidase inhibitor activity;GO:0042802//identical protein binding	GO:0003429//growth plate cartilage chondrocyte morphogenesis;GO:0007155//cell adhesion;GO:0010466//negative regulation of peptidase activity;GO:0010951//negative regulation of endopeptidase activity
ENSG00000088280; ENSG00000282854	508	485	473	1019	962	1171	4.31	4.32	4.66	10.49	10.52	11.21	4.43	10.74	1.277615389	1.09E-44	3.03E-43	ASAP3	Cellular Processes;Organismal Systems	Transport and catabolism;Immune system	ko04144//Endocytosis;ko04666//Fc gamma R-mediated phagocytosis	K12488;K12488	GO:0001726//ruffle;GO:0005654//nucleoplasm;GO:0005737//cytoplasm;GO:0005829//cytosol;GO:0005925//focal adhesion;GO:0043231//intracellular membrane-bounded organelle	GO:0005096//GTPase activator activity;GO:0005515//protein binding;GO:0046872//metal ion binding	GO:0016477//cell migration;GO:0043547//positive regulation of GTPase activity;GO:0051492//regulation of stress fiber assembly
ENSG00000096093	15	12	22	36	29	43	0.25	0.21	0.43	0.73	0.62	0.81	0.296666667	0.72	1.279154071	0.005900938	0.013274896	EFHC1	-	-	-	-	GO:0000922//spindle pole;GO:0005813//centrosome;GO:0072686//mitotic spindle	GO:0005509//calcium ion binding;GO:0043014//alpha-tubulin binding	GO:0000281//mitotic cytokinesis;GO:0007052//mitotic spindle organization;GO:0021795//cerebral cortex cell migration;GO:0051302//regulation of cell division
ENSG00000143127	14	8	14	25	27	27	0.1	0.06	0.12	0.22	0.25	0.21	0.093333333	0.226666667	1.280107919	0.014358145	0.029678118	ITGA10	-	-	-	-	GO:0008305//integrin complex;GO:0016020//membrane;GO:0016021//integral component of membrane;GO:0034680//integrin alpha10-beta1 complex	GO:0098639//collagen binding involved in cell-matrix adhesion	GO:0007155//cell adhesion;GO:0007160//cell-matrix adhesion;GO:0007229//integrin-mediated signaling pathway
ENSG00000102996	490	540	489	1115	980	1184	3.42	3.96	3.96	9.44	8.82	9.32	3.78	9.193333333	1.282201817	9.10E-42	2.32E-40	MMP15	-	-	-	-	GO:0005615//extracellular space;GO:0005887//integral component of plasma membrane;GO:0016020//membrane;GO:0016021//integral component of membrane;GO:0031012//extracellular matrix	GO:0004222//metalloendopeptidase activity;GO:0008233//peptidase activity;GO:0008237//metallopeptidase activity;GO:0008270//zinc ion binding;GO:0016787//hydrolase activity;GO:0046872//metal ion binding	GO:0006508//proteolysis;GO:0030198//extracellular matrix organization;GO:0030574//collagen catabolic process;GO:0032355//response to estradiol;GO:0035987//endodermal cell differentiation
ENSG00000119681; ENSG00000168056	82	67	63	173	182	211	0.57	0.48	0.73	1.12	1.77	1.44	0.593333333	1.443333333	1.282489784	6.59E-15	5.30E-14	LTBP2	-	-	-	-	-	GO:0005509//calcium ion binding	GO:0097435//fibril organization
ENSG00000074181	895	873	798	1767	1797	2011	4.12	4.1	4.14	9.73	10.36	10.14	4.12	10.07666667	1.290302236	2.17E-74	1.14E-72	NOTCH3	Human Diseases;Human Diseases;Human Diseases;Human Diseases;Environmental Information Processing;Organismal Systems;Human Diseases;Organismal Systems;Environmental Information Processing	Cancers;Infectious diseases;Cancers;Cancers;Signal transduction;Endocrine system;Drug resistance;Immune system;Signal transduction	ko05200//Pathways in cancer;ko05165//Human papillomavirus infection;ko05206//MicroRNAs in cancer;ko05224//Breast cancer;ko04371//Apelin signaling pathway;ko04919//Thyroid hormone signaling pathway;ko01522//Endocrine resistance;ko04658//Th1 and Th2 cell differentiation;ko04330//Notch signaling pathway	K20995;K20995;K20995;K20995;K20995;K20995;K20995;K20995;K20995	GO:0005634//nucleus;GO:0005654//nucleoplasm;GO:0005829//cytosol;GO:0005886//plasma membrane;GO:0005887//integral component of plasma membrane;GO:0009986//cell surface;GO:0015629//actin cytoskeleton;GO:0016020//membrane;GO:0016021//integral component of membrane;GO:0043235//receptor complex	GO:0005509//calcium ion binding;GO:0005515//protein binding;GO:0019899//enzyme binding;GO:0038023//signaling receptor activity;GO:0042802//identical protein binding	GO:0000122//negative regulation of transcription from RNA polymerase II promoter;GO:0006355//regulation of transcription, DNA-templated;GO:0007219//Notch signaling pathway;GO:0007275//multicellular organism development;GO:0030154//cell differentiation;GO:0030900//forebrain development;GO:0045596//negative regulation of cell differentiation;GO:0045665//negative regulation of neuron differentiation…
ENSG00000197653; ENSG00000281935	16	27	29	54	53	50	0.04	0.07	0.09	0.17	0.18	0.14	0.066666667	0.163333333	1.292781749	0.0011116	0.002876541	DNAH10	Human Diseases	Neurodegenerative diseases	ko05016//Huntington disease	K10408	GO:0005930//axoneme;GO:0030286//dynein complex;GO:0036156//inner dynein arm	GO:0003777//microtubule motor activity;GO:0005524//ATP binding;GO:0008569//ATP-dependent microtubule motor activity, minus-end-directed;GO:0045505//dynein intermediate chain binding;GO:0051959//dynein light intermediate chain binding	GO:0003341//cilium movement;GO:0007018//microtubule-based movement
ENSG00000162723	8	18	15	35	24	32	0.22	0.52	0.48	1.16	0.84	0.99	0.406666667	0.996666667	1.293264337	0.01108959	0.023581889	SLAMF9	-	-	-	-	GO:0016020//membrane;GO:0016021//integral component of membrane	-	-
ENSG00000042317	118	131	102	274	220	267	2.08	2.43	2.1	5.86	5.02	5.32	2.203333333	5.4	1.293271636	3.59E-13	2.55E-12	SPATA7	-	-	-	-	GO:0001750//photoreceptor outer segment;GO:0005654//nucleoplasm;GO:0005737//cytoplasm;GO:0005739//mitochondrion;GO:0005829//cytosol;GO:0005856//cytoskeleton;GO:0005930//axoneme;GO:0015630//microtubule cytoskeleton;GO:0032391//photoreceptor connecting cilium;GO:0036064//ciliary basal body;GO:0042995//cell projection	GO:0005515//protein binding	GO:0000226//microtubule cytoskeleton organization;GO:0007601//visual perception;GO:0045494//photoreceptor cell maintenance;GO:0050896//response to stimulus;GO:1903546//protein localization to photoreceptor outer segment;GO:1903621//protein localization to photoreceptor connecting cilium
ENSG00000112320	12	19	9	24	34	28	0.09	0.14	0.08	0.21	0.32	0.23	0.103333333	0.253333333	1.293731203	0.01354699	0.028219288	SOBP	-	-	-	-	GO:0005634//nucleus	GO:0032184//SUMO polymer binding;GO:0046872//metal ion binding	GO:0007605//sensory perception of sound;GO:0007626//locomotory behavior;GO:0042472//inner ear morphogenesis;GO:0050890//cognition;GO:0090102//cochlea development
ENSG00000108691	1978	2059	1732	4114	3776	4641	87.24	95.37	88.58	220.01	214.56	230.83	90.39666667	221.8	1.294917885	4.27E-110	3.76E-108	CCL2	Environmental Information Processing;Human Diseases;Organismal Systems;Human Diseases;Human Diseases;Organismal Systems;Human Diseases;Environmental Information Processing;Human Diseases;Human Diseases;Organismal Systems;Human Diseases;Human Diseases	Signaling molecules and interaction;Infectious diseases;Immune system;Infectious diseases;Infectious diseases;Immune system;Cardiovascular diseases;Signal transduction;Endocrine and metabolic diseases;Infectious diseases;Immune system;Immune diseases;Infectious diseases	ko04060//Cytokine-cytokine receptor interaction;ko05163//Human cytomegalovirus infection;ko04062//Chemokine signaling pathway;ko05168//Herpes simplex infection;ko05164//Influenza A;ko04621//NOD-like receptor signaling pathway;ko05418//Fluid shear stress and atherosclerosis;ko04668//TNF signaling pathway;ko04933//AGE-RAGE signaling pathway in diabetic complications;ko05142//Chagas disease (America…	K14624;K14624;K14624;K14624;K14624;K14624;K14624;K14624;K14624;K14624;K14624;K14624;K14624	GO:0005576//extracellular region;GO:0005615//extracellular space;GO:0005623//cell;GO:0005737//cytoplasm;GO:0005791//rough endoplasmic reticulum;GO:0030139//endocytic vesicle;GO:0030425//dendrite;GO:0043025//neuronal cell body;GO:0043204//perikaryon;GO:0043679//axon terminus;GO:0044299//C-fiber;GO:0045202//synapse;GO:0048471//perinuclear region of cytoplasm	GO:0001664//G-protein coupled receptor binding;GO:0005125//cytokine activity;GO:0005515//protein binding;GO:0008009//chemokine activity;GO:0008201//heparin binding;GO:0031727//CCR2 chemokine receptor binding;GO:0048020//CCR chemokine receptor binding	GO:0001525//angiogenesis;GO:0001666//response to hypoxia;GO:0001912//positive regulation of leukocyte mediated cytotoxicity;GO:0001938//positive regulation of endothelial cell proliferation;GO:0002523//leukocyte migration involved in inflammatory response;GO:0002544//chronic inflammatory response;GO:0002548//monocyte chemotaxis;GO:0002687//positive regulation of leukocyte migration;GO:0002693//po…
ENSG00000161082	159	148	126	264	262	278	1.68	1.75	1.71	4.16	4.45	4.02	1.713333333	4.21	1.297014375	1.23E-10	7.18E-10	CELF5	-	-	-	-	GO:0005634//nucleus;GO:0005737//cytoplasm;GO:1990904//ribonucleoprotein complex	GO:0003676//nucleic acid binding;GO:0003723//RNA binding;GO:0003729//mRNA binding	GO:0000381//regulation of alternative mRNA splicing, via spliceosome;GO:0006376//mRNA splice site selection
ENSG00000180998	23	28	34	73	73	72	0.65	0.96	1.32	2.28	2.97	1.95	0.976666667	2.4	1.297096242	4.73E-06	1.73E-05	GPR137C	-	-	-	-	GO:0005575//cellular_component;GO:0005765//lysosomal membrane;GO:0016020//membrane;GO:0016021//integral component of membrane	GO:0003674//molecular_function	GO:0008150//biological_process
ENSG00000188282	12	14	13	30	27	33	0.22	0.27	0.25	0.6	0.57	0.65	0.246666667	0.606666667	1.298341275	0.005312581	0.012061689	RUFY4	-	-	-	-	GO:0005776//autophagosome;GO:0031410//cytoplasmic vesicle	GO:0032266//phosphatidylinositol-3-phosphate binding;GO:0046872//metal ion binding	GO:0000045//autophagosome assembly;GO:0006914//autophagy;GO:0016239//positive regulation of macroautophagy;GO:0071353//cellular response to interleukin-4
ENSG00000164920	14	25	24	51	43	49	0.29	0.56	0.66	1.31	1.22	1.19	0.503333333	1.24	1.300754072	0.001032399	0.002685958	OSR2	-	-	-	-	GO:0005634//nucleus	GO:0000977//RNA polymerase II regulatory region sequence-specific DNA binding;GO:0001228//transcriptional activator activity, RNA polymerase II transcription regulatory region sequence-specific binding;GO:0003676//nucleic acid binding;GO:0043565//sequence-specific DNA binding;GO:0046872//metal ion binding	GO:0000122//negative regulation of transcription from RNA polymerase II promoter;GO:0001655//urogenital system development;GO:0001656//metanephros development;GO:0001823//mesonephros development;GO:0002062//chondrocyte differentiation;GO:0008284//positive regulation of cell proliferation;GO:0009792//embryo development ending in birth or egg hatching;GO:0010628//positive regulation of gene express…
ENSG00000175984	250	256	210	546	509	503	1.82	1.95	1.77	4.8	4.76	4.12	1.846666667	4.56	1.304110349	3.52E-24	4.86E-23	DENND2C	-	-	-	-	-	GO:0017112//Rab guanyl-nucleotide exchange factor activity	-
ENSG00000204624	10	19	16	36	28	39	0.07	0.14	0.13	0.3	0.24	0.3	0.113333333	0.28	1.304854582	0.004611488	0.01062598	DISP3	-	-	-	-	GO:0005737//cytoplasm;GO:0016020//membrane;GO:0016021//integral component of membrane	-	GO:0045665//negative regulation of neuron differentiation;GO:0045834//positive regulation of lipid metabolic process;GO:2000179//positive regulation of neural precursor cell proliferation
ENSG00000170608	11	17	10	22	28	31	0.19	0.31	0.2	0.47	0.64	0.62	0.233333333	0.576666667	1.305345211	0.016522376	0.033591317	FOXA3	Human Diseases	Endocrine and metabolic diseases	ko04950//Maturity onset diabetes of the young	K08038	GO:0005623//cell;GO:0005634//nucleus;GO:0005654//nucleoplasm;GO:0005829//cytosol;GO:0015629//actin cytoskeleton	GO:0000981//RNA polymerase II transcription factor activity, sequence-specific DNA binding;GO:0003677//DNA binding;GO:0003700//transcription factor activity, sequence-specific DNA binding;GO:0008134//transcription factor binding;GO:0019904//protein domain specific binding;GO:0043565//sequence-specific DNA binding;GO:0044212//transcription regulatory region DNA binding	GO:0001678//cellular glucose homeostasis;GO:0006325//chromatin organization;GO:0006355//regulation of transcription, DNA-templated;GO:0006357//regulation of transcription from RNA polymerase II promoter;GO:0007275//multicellular organism development;GO:0007283//spermatogenesis;GO:0008285//negative regulation of cell proliferation;GO:0009267//cellular response to starvation;GO:0009653//anatomical …
ENSG00000025434	20	16	24	41	41	51	0.41	0.34	0.56	0.99	1.08	1.17	0.436666667	1.08	1.306427001	0.001538231	0.003887968	NR1H3	Human Diseases;Human Diseases;Human Diseases;Organismal Systems	Endocrine and metabolic diseases;Infectious diseases;Endocrine and metabolic diseases;Endocrine system	ko04932//Non-alcoholic fatty liver disease (NAFLD);ko05160//Hepatitis C;ko04931//Insulin resistance;ko03320//PPAR signaling pathway	K08536;K08536;K08536;K08536	GO:0000790//nuclear chromatin;GO:0005634//nucleus;GO:0005737//cytoplasm;GO:0043235//receptor complex;GO:0090575//RNA polymerase II transcription factor complex	GO:0000976//transcription regulatory region sequence-specific DNA binding;GO:0000977//RNA polymerase II regulatory region sequence-specific DNA binding;GO:0000978//RNA polymerase II core promoter proximal region sequence-specific DNA binding;GO:0000981//RNA polymerase II transcription factor activity, sequence-specific DNA binding;GO:0001228//transcriptional activator activity, RNA polymerase II …	GO:0000122//negative regulation of transcription from RNA polymerase II promoter;GO:0006355//regulation of transcription, DNA-templated;GO:0006629//lipid metabolic process;GO:0006633//fatty acid biosynthetic process;GO:0007275//multicellular organism development;GO:0010867//positive regulation of triglyceride biosynthetic process;GO:0010870//positive regulation of receptor biosynthetic process;GO…
ENSG00000148357	54	55	65	123	117	137	0.12	0.13	0.17	0.34	0.35	0.35	0.14	0.346666667	1.308122295	2.65E-07	1.13E-06	HMCN2	-	-	-	-	GO:0005576//extracellular region;GO:0005604//basement membrane;GO:0005615//extracellular space;GO:0005938//cell cortex;GO:0030054//cell junction;GO:0031012//extracellular matrix;GO:0032154//cleavage furrow	GO:0005201//extracellular matrix structural constituent;GO:0005509//calcium ion binding	GO:0050896//response to stimulus
ENSG00000164236	109	143	110	223	210	263	1.04	1.47	1.34	3.11	2.66	3.77	1.283333333	3.18	1.30913082	4.87E-09	2.48E-08	ANKRD33B	-	-	-	-	GO:0005575//cellular_component	GO:0003674//molecular_function;GO:0003677//DNA binding;GO:0005515//protein binding	GO:0008150//biological_process
ENSG00000154479	20	14	14	25	37	44	0.39	0.29	0.32	0.59	0.93	0.96	0.333333333	0.826666667	1.310340121	0.004961368	0.011341567	CCDC173	-	-	-	-	GO:0005575//cellular_component	GO:0003674//molecular_function	GO:0008150//biological_process
ENSG00000266200	14	13	10	33	26	21	0.32	0.31	0.26	0.91	0.76	0.54	0.296666667	0.736666667	1.312169128	0.01448515	0.029924137	PNLIPRP2	Metabolism;Organismal Systems;Metabolism;Organismal Systems	Global and overview maps;Digestive system;Lipid metabolism;Digestive system	ko01100//Metabolic pathways;ko04972//Pancreatic secretion;ko00561//Glycerolipid metabolism;ko04975//Fat digestion and absorption	K14075;K14075;K14075;K14075	GO:0005576//extracellular region;GO:0005615//extracellular space;GO:0042589//zymogen granule membrane	GO:0004620//phospholipase activity;GO:0004806//triglyceride lipase activity;GO:0005509//calcium ion binding;GO:0005515//protein binding;GO:0016298//lipase activity;GO:0016787//hydrolase activity;GO:0046872//metal ion binding;GO:0047372//acylglycerol lipase activity;GO:0047714//galactolipase activity;GO:0052689//carboxylic ester hydrolase activity	GO:0006629//lipid metabolic process;GO:0006968//cellular defense response;GO:0009395//phospholipid catabolic process;GO:0009617//response to bacterium;GO:0016042//lipid catabolic process;GO:0019376//galactolipid catabolic process;GO:0044258//intestinal lipid catabolic process
ENSG00000110723	18	16	14	31	38	37	0.11	0.1	0.1	0.23	0.29	0.25	0.103333333	0.256666667	1.31259023	0.00362682	0.008540796	EXPH5	-	-	-	-	GO:0005768//endosome	GO:0005515//protein binding;GO:0017137//Rab GTPase binding	GO:0003334//keratinocyte development;GO:0006886//intracellular protein transport;GO:0045921//positive regulation of exocytosis;GO:0050714//positive regulation of protein secretion;GO:0071985//multivesicular body sorting pathway
ENSG00000163806	20	19	9	28	40	35	0.4	0.38	0.25	0.73	1.03	0.8	0.343333333	0.853333333	1.313499473	0.006935206	0.015379532	SPDYA	Cellular Processes;Organismal Systems	Cell growth and death;Endocrine system	ko04114//Oocyte meiosis;ko04914//Progesterone-mediated oocyte maturation	K08694;K08694	GO:0005634//nucleus;GO:0005654//nucleoplasm	GO:0019901//protein kinase binding;GO:0030295//protein kinase activator activity	GO:0000082//G1/S transition of mitotic cell cycle;GO:0006974//cellular response to DNA damage stimulus;GO:0007049//cell cycle;GO:0007140//male meiosis;GO:0007275//multicellular organism development;GO:0008284//positive regulation of cell proliferation;GO:0032147//activation of protein kinase activity;GO:0045737//positive regulation of cyclin-dependent protein serine/threonine kinase activity;GO:0…
ENSG00000158106	299	322	287	641	707	845	4.07	4.45	4.32	9.49	10.72	11.71	4.28	10.64	1.313815449	1.19E-34	2.44E-33	RHPN1	-	-	-	-	GO:0005829//cytosol	GO:0005515//protein binding	GO:0007165//signal transduction
ENSG00000119715	19	20	14	37	40	46	0.19	0.22	0.18	0.38	0.59	0.5	0.196666667	0.49	1.317029295	0.001038124	0.00269851	ESRRB	Cellular Processes	Cellular community - eukaryotes	ko04550//Signaling pathways regulating pluripotency of stem cells	K08553	GO:0000793//condensed chromosome;GO:0005634//nucleus;GO:0005694//chromosome;GO:0005737//cytoplasm;GO:0032039//integrator complex	GO:0000978//RNA polymerase II core promoter proximal region sequence-specific DNA binding;GO:0000981//RNA polymerase II transcription factor activity, sequence-specific DNA binding;GO:0000987//core promoter proximal region sequence-specific DNA binding;GO:0000993//RNA polymerase II core binding;GO:0001228//transcriptional activator activity, RNA polymerase II transcription regulatory region seque…	GO:0001701//in utero embryonic development;GO:0001831//trophectodermal cellular morphogenesis;GO:0001834//trophectodermal cell proliferation;GO:0001892//embryonic placenta development;GO:0006355//regulation of transcription, DNA-templated;GO:0008283//cell proliferation;GO:0017145//stem cell division;GO:0019827//stem cell population maintenance;GO:0043401//steroid hormone mediated signaling pathwa…
ENSG00000167680	35	60	59	113	118	116	0.37	0.72	0.76	1.5	1.68	1.44	0.616666667	1.54	1.320367581	2.24E-06	8.49E-06	SEMA6B	Organismal Systems	Development	ko04360//Axon guidance	K06842	GO:0005615//extracellular space;GO:0005886//plasma membrane;GO:0005887//integral component of plasma membrane;GO:0016020//membrane;GO:0016021//integral component of membrane	GO:0005515//protein binding;GO:0030215//semaphorin receptor binding;GO:0045499//chemorepellent activity	GO:0001755//neural crest cell migration;GO:0007275//multicellular organism development;GO:0007399//nervous system development;GO:0030154//cell differentiation;GO:0030335//positive regulation of cell migration;GO:0048843//negative regulation of axon extension involved in axon guidance;GO:0050919//negative chemotaxis;GO:0071526//semaphorin-plexin signaling pathway
ENSG00000004139	101	119	77	200	207	258	0.86	1.08	0.75	2.01	2.26	2.46	0.896666667	2.243333333	1.323000332	9.06E-12	5.83E-11	SARM1	-	-	-	-	GO:0005737//cytoplasm;GO:0005739//mitochondrion;GO:0005874//microtubule;GO:0015630//microtubule cytoskeleton;GO:0030054//cell junction;GO:0030424//axon;GO:0030425//dendrite;GO:0031315//extrinsic component of mitochondrial outer membrane;GO:0042995//cell projection;GO:0045202//synapse	GO:0003953//NAD+ nucleosidase activity;GO:0005515//protein binding;GO:0035591//signaling adaptor activity;GO:0050135//NAD(P)+ nucleosidase activity	GO:0002376//immune system process;GO:0007165//signal transduction;GO:0007399//nervous system development;GO:0009749//response to glucose;GO:0009967//positive regulation of signal transduction;GO:0019677//NAD catabolic process;GO:0030154//cell differentiation;GO:0034128//negative regulation of MyD88-independent toll-like receptor signaling pathway;GO:0042981//regulation of apoptotic process;GO:004…
ENSG00000197943	178	163	167	374	349	409	1.49	1.43	1.62	3.78	3.75	3.85	1.513333333	3.793333333	1.325736355	1.46E-20	1.67E-19	PLCG2	Metabolism;Human Diseases;Environmental Information Processing;Human Diseases;Human Diseases;Human Diseases;Environmental Information Processing;Organismal Systems;Human Diseases;Human Diseases;Environmental Information Processing;Organismal Systems;Organismal Systems;Organismal Systems;Organismal Systems;Organismal Systems;Organismal Systems;Organismal Systems;Organismal Systems;Environmental In…	Global and overview maps;Cancers;Signal transduction;Cancers;Infectious diseases;Infectious diseases;Signal transduction;Development;Cancers;Cancers;Signal transduction;Development;Immune system;Sensory system;Nervous system;Immune system;Endocrine system;Immune system;Immune system;Signal transduction;Signal transduction;Endocrine and metabolic diseases;Signal transduction;Signal transduction;Im…	ko01100//Metabolic pathways;ko05200//Pathways in cancer;ko04014//Ras signaling pathway;ko05205//Proteoglycans in cancer;ko05167//Kaposi sarcoma-associated herpesvirus infection;ko05169//Epstein-Barr virus infection;ko04020//Calcium signaling pathway;ko04360//Axon guidance;ko05225//Hepatocellular carcinoma;ko05206//MicroRNAs in cancer;ko04072//Phospholipase D signaling pathway;ko04380//Osteoclast …	K05859;K05859;K05859;K05859;K05859;K05859;K05859;K05859;K05859;K05859;K05859;K05859;K05859;K05859;K05859;K05859;K05859;K05859;K05859;K05859;K05859;K05859;K05859;K05859;K05859;K05859;K05859;K05859;K05859;K05859;K05859;K05859	GO:0005623//cell;GO:0005829//cytosol;GO:0005886//plasma membrane;GO:0016020//membrane	GO:0001784//phosphotyrosine binding;GO:0004435//phosphatidylinositol phospholipase C activity;GO:0004629//phospholipase C activity;GO:0005515//protein binding;GO:0008081//phosphoric diester hydrolase activity;GO:0016787//hydrolase activity	GO:0002092//positive regulation of receptor internalization;GO:0002316//follicular B cell differentiation;GO:0006629//lipid metabolic process;GO:0006661//phosphatidylinositol biosynthetic process;GO:0007165//signal transduction;GO:0007204//positive regulation of cytosolic calcium ion concentration;GO:0009395//phospholipid catabolic process;GO:0010468//regulation of gene expression;GO:0010634//pos…
ENSG00000134815; ENSG00000196639; ENSG00000067596	26	25	34	54	62	78	0.31	0.34	0.47	0.78	0.96	1.07	0.373333333	0.936666667	1.327071398	0.000124573	0.000375118	HRH1	Environmental Information Processing;Environmental Information Processing;Organismal Systems	Signaling molecules and interaction;Signal transduction;Sensory system	ko04080//Neuroactive ligand-receptor interaction;ko04020//Calcium signaling pathway;ko04750//Inflammatory mediator regulation of TRP channels	K04149;K04149;K04149	GO:0005829//cytosol;GO:0005886//plasma membrane;GO:0005887//integral component of plasma membrane;GO:0016020//membrane;GO:0016021//integral component of membrane;GO:0030425//dendrite;GO:0045202//synapse	GO:0004930//G-protein coupled receptor activity;GO:0004969//histamine receptor activity;GO:0004993//G-protein coupled serotonin receptor activity;GO:0015085//calcium ion transmembrane transporter activity;GO:0030594//neurotransmitter receptor activity;GO:0051381//histamine binding	GO:0007165//signal transduction;GO:0007186//G-protein coupled receptor signaling pathway;GO:0007187//G-protein coupled receptor signaling pathway, coupled to cyclic nucleotide second messenger;GO:0007268//synaptic transmission;GO:0007613//memory;GO:0008542//visual learning;GO:0010894//negative regulation of steroid biosynthetic process;GO:0043114//regulation of vascular permeability;GO:0045429//p…
ENSG00000125814; ENSG00000131401; ENSG00000282302; ENSG00000184640	264	220	227	497	493	592	2.19	1.92	2.19	5.01	5.28	5.55	2.1	5.28	1.330148602	2.34E-26	3.52E-25	NAPB	-	-	-	-	GO:0005774//vacuolar membrane;GO:0016020//membrane;GO:0031201//SNARE complex;GO:0043209//myelin sheath;GO:0070044//synaptobrevin 2-SNAP-25-syntaxin-1a complex;GO:0098793//presynapse;GO:0098794//postsynapse	GO:0000149//SNARE binding;GO:0005483//soluble NSF attachment protein activity;GO:0005515//protein binding;GO:0019905//syntaxin binding	GO:0002090//regulation of receptor internalization;GO:0006886//intracellular protein transport;GO:0010807//regulation of synaptic vesicle priming;GO:0015031//protein transport;GO:0016192//vesicle-mediated transport;GO:0032984//macromolecular complex disassembly;GO:0035249//synaptic transmission, glutamatergic;GO:0035494//SNARE complex disassembly;GO:0043462//regulation of ATPase activity;GO:00484…
ENSG00000155090	1517	1381	1223	3166	2950	3388	18.93	17.93	18.8	45.86	47.76	47.3	18.55333333	46.97333333	1.340163566	2.23E-136	2.61E-134	KLF10	-	-	-	-	GO:0005634//nucleus	GO:0000978//RNA polymerase II core promoter proximal region sequence-specific DNA binding;GO:0000981//RNA polymerase II transcription factor activity, sequence-specific DNA binding;GO:0001046//core promoter sequence-specific DNA binding;GO:0001228//transcriptional activator activity, RNA polymerase II transcription regulatory region sequence-specific binding;GO:0003676//nucleic acid binding;GO:00…	GO:0006355//regulation of transcription, DNA-templated;GO:0006357//regulation of transcription from RNA polymerase II promoter;GO:0007623//circadian rhythm;GO:0009267//cellular response to starvation;GO:0030282//bone mineralization;GO:0035019//somatic stem cell population maintenance;GO:0042752//regulation of circadian rhythm;GO:0045672//positive regulation of osteoclast differentiation;GO:004589…
ENSG00000278823; ENSG00000166780	37	54	40	111	110	132	0.67	0.99	0.88	2.08	2.12	2.24	0.846666667	2.146666667	1.342232191	1.41E-09	7.52E-09	BMERB1	-	-	-	-	GO:0015630//microtubule cytoskeleton	GO:0005515//protein binding	GO:0007026//negative regulation of microtubule depolymerization;GO:0021822//negative regulation of cell motility involved in cerebral cortex radial glia guided migration
ENSG00000105982	7	13	15	29	36	32	0.27	0.66	0.39	0.85	1.33	1.17	0.44	1.116666667	1.343623166	0.00123676	0.003168709	RNF32	-	-	-	-	GO:0005737//cytoplasm;GO:0005768//endosome;GO:0016235//aggresome	GO:0003674//molecular_function;GO:0005515//protein binding;GO:0046872//metal ion binding	GO:0008150//biological_process
ENSG00000128805	190	191	146	328	301	328	3.19	3.42	2.79	8.51	8.47	6.94	3.133333333	7.973333333	1.347484728	2.58E-11	1.60E-10	ARHGAP22	-	-	-	-	GO:0005634//nucleus;GO:0005737//cytoplasm	GO:0003674//molecular_function;GO:0005096//GTPase activator activity	GO:0001525//angiogenesis;GO:0007165//signal transduction;GO:0007275//multicellular organism development;GO:0030154//cell differentiation;GO:0043547//positive regulation of GTPase activity
ENSG00000002016	174	157	134	360	329	348	3.78	3.59	3.35	9.47	9.24	8.57	3.573333333	9.093333333	1.347538739	4.51E-19	4.72E-18	RAD52	Genetic Information Processing	Replication and repair	ko03440//Homologous recombination	K10873	GO:0005634//nucleus;GO:0032991//macromolecular complex;GO:0032993//protein-DNA complex	GO:0003677//DNA binding;GO:0003697//single-stranded DNA binding;GO:0042802//identical protein binding	GO:0000724//double-strand break repair via homologous recombination;GO:0000730//DNA recombinase assembly;GO:0006281//DNA repair;GO:0006310//DNA recombination;GO:0006312//mitotic recombination;GO:0006974//cellular response to DNA damage stimulus;GO:0010792//DNA double-strand break processing involved in repair via single-strand annealing;GO:0034599//cellular response to oxidative stress;GO:0045002…
ENSG00000183914	23	18	17	23	35	56	0.28	0.05	0.05	0.26	0.12	0.59	0.126666667	0.323333333	1.351985329	0.015788417	0.032296154	DNAH2	Human Diseases	Neurodegenerative diseases	ko05016//Huntington disease	K10408	GO:0005737//cytoplasm;GO:0005856//cytoskeleton;GO:0005874//microtubule;GO:0005929//cilium;GO:0005930//axoneme;GO:0030286//dynein complex;GO:0031514//motile cilium;GO:0036156//inner dynein arm;GO:0042995//cell projection	GO:0000166//nucleotide binding;GO:0003774//motor activity;GO:0003777//microtubule motor activity;GO:0005524//ATP binding;GO:0008569//ATP-dependent microtubule motor activity, minus-end-directed;GO:0045505//dynein intermediate chain binding;GO:0051959//dynein light intermediate chain binding	GO:0007018//microtubule-based movement
ENSG00000111110	89	83	54	211	202	186	1.21	1.19	0.93	2.98	3.23	2.31	1.11	2.84	1.355331253	3.31E-14	2.51E-13	PPM1H	-	-	-	-	GO:0005634//nucleus;GO:0005654//nucleoplasm;GO:0005737//cytoplasm;GO:0005739//mitochondrion;GO:0045202//synapse	GO:0003824//catalytic activity;GO:0004721//phosphoprotein phosphatase activity;GO:0004722//protein serine/threonine phosphatase activity;GO:0004724//magnesium-dependent protein serine/threonine phosphatase activity;GO:0004741//[pyruvate dehydrogenase (lipoamide)] phosphatase activity;GO:0016787//hydrolase activity	GO:0006470//protein dephosphorylation;GO:1904184//positive regulation of pyruvate dehydrogenase activity
ENSG00000127325	12	11	10	16	26	32	0.16	0.15	0.15	0.26	0.44	0.48	0.153333333	0.393333333	1.359081093	0.016871533	0.034236199	BEST3	-	-	-	-	GO:0005886//plasma membrane;GO:0016020//membrane;GO:0016021//integral component of membrane;GO:0034707//chloride channel complex	GO:0005254//chloride channel activity	GO:0006811//ion transport;GO:0006821//chloride transport;GO:0015698//inorganic anion transport;GO:0043271//negative regulation of ion transport;GO:1902476//chloride transmembrane transport
ENSG00000089091	47	31	34	77	84	94	0.25	0.17	0.21	0.49	0.57	0.56	0.21	0.54	1.362570079	5.61E-06	2.03E-05	DZANK1	-	-	-	-	GO:0005575//cellular_component	GO:0003674//molecular_function;GO:0046872//metal ion binding	-
ENSG00000109101	9	17	9	28	28	24	0.1	0.2	0.12	0.38	0.4	0.3	0.14	0.36	1.362570079	0.010829638	0.023101175	FOXN1	-	-	-	-	GO:0005634//nucleus	GO:0001228//transcriptional activator activity, RNA polymerase II transcription regulatory region sequence-specific binding;GO:0003677//DNA binding;GO:0003700//transcription factor activity, sequence-specific DNA binding;GO:0043565//sequence-specific DNA binding	GO:0001942//hair follicle development;GO:0002260//lymphocyte homeostasis;GO:0002360//T cell lineage commitment;GO:0006355//regulation of transcription, DNA-templated;GO:0007275//multicellular organism development;GO:0008544//epidermis development;GO:0010468//regulation of gene expression;GO:0030097//hemopoiesis;GO:0030154//cell differentiation;GO:0030216//keratinocyte differentiation;GO:0030858//…
ENSG00000099866	133	156	112	317	291	324	3.38	4.28	3.45	9.72	9.48	9.49	3.703333333	9.563333333	1.368689151	7.73E-18	7.49E-17	MADCAM1	Environmental Information Processing;Organismal Systems	Signaling molecules and interaction;Immune system	ko04514//Cell adhesion molecules (CAMs);ko04672//Intestinal immune network for IgA production	K06779;K06779	GO:0016020//membrane;GO:0016021//integral component of membrane	GO:0098640//integrin binding involved in cell-matrix adhesion	GO:0002687//positive regulation of leukocyte migration;GO:0007155//cell adhesion;GO:0007160//cell-matrix adhesion;GO:0007229//integrin-mediated signaling pathway;GO:0007568//aging;GO:0030216//keratinocyte differentiation;GO:0034113//heterotypic cell-cell adhesion;GO:0050900//leukocyte migration;GO:0050901//leukocyte tethering or rolling;GO:2000403//positive regulation of lymphocyte migration
ENSG00000141682	261	233	229	546	529	583	3.43	3.28	3.55	8.78	9.08	8.64	3.42	8.833333333	1.368961629	6.21E-31	1.12E-29	PMAIP1	Human Diseases;Human Diseases;Cellular Processes;Human Diseases;Human Diseases;Cellular Processes;Cellular Processes	Cancers;Cancers;Cell growth and death;Cancers;Drug resistance;Cell growth and death;Cell growth and death	ko05200//Pathways in cancer;ko05203//Viral carcinogenesis;ko04210//Apoptosis;ko05210//Colorectal cancer;ko01524//Platinum drug resistance;ko04115//p53 signaling pathway;ko04215//Apoptosis - multiple species	K10131;K10131;K10131;K10131;K10131;K10131;K10131	GO:0005739//mitochondrion	GO:0005515//protein binding	GO:0001836//release of cytochrome c from mitochondria;GO:0006915//apoptotic process;GO:0006919//activation of cysteine-type endopeptidase activity involved in apoptotic process;GO:0006974//cellular response to DNA damage stimulus;GO:0008630//intrinsic apoptotic signaling pathway in response to DNA damage;GO:0009411//response to UV;GO:0010165//response to X-ray;GO:0010917//negative regulation of m…
ENSG00000115616	15	11	14	38	27	33	0.11	0.11	0.14	0.37	0.25	0.31	0.12	0.31	1.36923381	0.002360919	0.005758555	SLC9A2	-	-	-	-	GO:0005623//cell;GO:0005886//plasma membrane;GO:0005903//brush border;GO:0016020//membrane;GO:0016021//integral component of membrane	GO:0015297//antiporter activity;GO:0015299//solute:proton antiporter activity;GO:0015385//sodium:proton antiporter activity;GO:0015386//potassium:proton antiporter activity	GO:0006811//ion transport;GO:0006812//cation transport;GO:0006814//sodium ion transport;GO:0006885//regulation of pH;GO:0008104//protein localization;GO:0051453//regulation of intracellular pH;GO:0055085//transmembrane transport;GO:0071805//potassium ion transmembrane transport;GO:0098656//anion transmembrane transport;GO:0098719//sodium ion import across plasma membrane;GO:1902600//hydrogen ion …
ENSG00000183248	15	7	12	25	24	31	0.12	0.06	0.11	0.24	0.24	0.27	0.096666667	0.25	1.370837695	0.008757775	0.019066723	PRR36	-	-	-	-	GO:0005575//cellular_component	GO:0003674//molecular_function	GO:0008150//biological_process
ENSG00000066735	131	95	95	259	200	275	0.68	0.52	0.57	1.63	1.34	1.61	0.59	1.526666667	1.371598238	2.73E-13	1.96E-12	KIF26A	-	-	-	-	GO:0005737//cytoplasm;GO:0005856//cytoskeleton;GO:0005871//kinesin complex;GO:0005874//microtubule	GO:0000166//nucleotide binding;GO:0003777//microtubule motor activity;GO:0005515//protein binding;GO:0005524//ATP binding;GO:0008017//microtubule binding;GO:0008574//ATP-dependent microtubule motor activity, plus-end-directed	GO:0001560//regulation of cell growth by extracellular stimulus;GO:0007018//microtubule-based movement;GO:0009968//negative regulation of signal transduction;GO:0048484//enteric nervous system development
ENSG00000148339	1620	1642	1539	3562	3406	3958	20.08	22.05	22.28	54.47	55.82	56.66	21.47	55.65	1.374059496	1.71E-120	1.70E-118	SLC25A25	-	-	-	-	GO:0005739//mitochondrion;GO:0005743//mitochondrial inner membrane;GO:0016020//membrane;GO:0016021//integral component of membrane	GO:0005347//ATP transmembrane transporter activity;GO:0005509//calcium ion binding;GO:0022857//transmembrane transporter activity;GO:0046872//metal ion binding	GO:0002021//response to dietary excess;GO:0014823//response to activity;GO:0015867//ATP transport;GO:0032094//response to food;GO:0035264//multicellular organism growth;GO:0043010//camera-type eye development;GO:0045333//cellular respiration;GO:0046034//ATP metabolic process;GO:0055085//transmembrane transport;GO:0060612//adipose tissue development;GO:0070588//calcium ion transmembrane transport
ENSG00000120937	14	12	15	28	31	36	0.64	0.58	0.8	1.56	1.83	1.86	0.673333333	1.75	1.37796213	0.00427823	0.009922107	NPPB	Environmental Information Processing	Signal transduction	ko04022//cGMP - PKG signaling pathway	K12335	GO:0005576//extracellular region;GO:0005615//extracellular space;GO:0005634//nucleus;GO:0005737//cytoplasm;GO:0030133//transport vesicle;GO:0032991//macromolecular complex;GO:0048471//perinuclear region of cytoplasm	GO:0005179//hormone activity;GO:0051427//hormone receptor binding	GO:0003085//negative regulation of systemic arterial blood pressure;GO:0006182//cGMP biosynthetic process;GO:0007165//signal transduction;GO:0007168//receptor guanylyl cyclase signaling pathway;GO:0007218//neuropeptide signaling pathway;GO:0010753//positive regulation of cGMP-mediated signaling;GO:0014898//cardiac muscle hypertrophy in response to stress;GO:0019934//cGMP-mediated signaling;GO:003…
ENSG00000173662	13	13	11	24	29	32	0.16	0.17	0.16	0.36	0.47	0.45	0.163333333	0.426666667	1.385290156	0.00685059	0.015214965	TAS1R1	Organismal Systems	Sensory system	ko04742//Taste transduction	K04624	GO:0005886//plasma membrane;GO:0016020//membrane;GO:0016021//integral component of membrane	GO:0004930//G-protein coupled receptor activity;GO:0008527//taste receptor activity	GO:0007165//signal transduction;GO:0007186//G-protein coupled receptor signaling pathway;GO:0050912//detection of chemical stimulus involved in sensory perception of taste;GO:0050917//sensory perception of umami taste
ENSG00000143603	12	19	7	28	31	28	0.15	0.25	0.1	0.42	0.5	0.39	0.166666667	0.436666667	1.389566812	0.008183131	0.017917101	KCNN3	-	-	-	-	GO:0005737//cytoplasm;GO:0005886//plasma membrane;GO:0016020//membrane;GO:0016021//integral component of membrane;GO:0030175//filopodium;GO:0031594//neuromuscular junction;GO:0043005//neuron projection;GO:0043025//neuronal cell body;GO:0044297//cell body	GO:0005516//calmodulin binding;GO:0015269//calcium-activated potassium channel activity;GO:0016286//small conductance calcium-activated potassium channel activity;GO:0044877//macromolecular complex binding	GO:0006811//ion transport;GO:0006813//potassium ion transport;GO:0071805//potassium ion transmembrane transport
ENSG00000104432	11	7	4	17	20	21	0.13	0.08	0.08	0.24	0.27	0.25	0.096666667	0.253333333	1.389946518	0.012297539	0.025879021	IL7	Human Diseases;Environmental Information Processing;Environmental Information Processing;Environmental Information Processing;Organismal Systems	Cancers;Signal transduction;Signaling molecules and interaction;Signal transduction;Immune system	ko05200//Pathways in cancer;ko04151//PI3K-Akt signaling pathway;ko04060//Cytokine-cytokine receptor interaction;ko04630//Jak-STAT signaling pathway;ko04640//Hematopoietic cell lineage	K05431;K05431;K05431;K05431;K05431	GO:0005576//extracellular region;GO:0005615//extracellular space	GO:0005125//cytokine activity;GO:0005126//cytokine receptor binding;GO:0005139//interleukin-7 receptor binding;GO:0008083//growth factor activity	GO:0001961//positive regulation of cytokine-mediated signaling pathway;GO:0002360//T cell lineage commitment;GO:0006955//immune response;GO:0007165//signal transduction;GO:0010468//regulation of gene expression;GO:0010628//positive regulation of gene expression;GO:0019221//cytokine-mediated signaling pathway;GO:0030890//positive regulation of B cell proliferation;GO:0032722//positive regulation o…
ENSG00000131979	346	366	263	775	713	765	4.47	4.97	3.94	12.14	11.87	11.15	4.46	11.72	1.393856955	8.80E-36	1.88E-34	GCH1	Metabolism;Metabolism	Global and overview maps;Metabolism of cofactors and vitamins	ko01100//Metabolic pathways;ko00790//Folate biosynthesis	K01495;K01495	GO:0005634//nucleus;GO:0005654//nucleoplasm;GO:0005737//cytoplasm;GO:0005829//cytosol;GO:0031410//cytoplasmic vesicle;GO:0031965//nuclear membrane;GO:0032991//macromolecular complex	GO:0000166//nucleotide binding;GO:0003824//catalytic activity;GO:0003924//GTPase activity;GO:0003934//GTP cyclohydrolase I activity;GO:0005509//calcium ion binding;GO:0005525//GTP binding;GO:0008270//zinc ion binding;GO:0016787//hydrolase activity;GO:0030742//GTP-dependent protein binding;GO:0031369//translation initiation factor binding;GO:0042802//identical protein binding;GO:0042803//protein h…	GO:0006729//tetrahydrobiopterin biosynthetic process;GO:0008152//metabolic process;GO:0008217//regulation of blood pressure;GO:0010460//positive regulation of heart rate;GO:0014916//regulation of lung blood pressure;GO:0032496//response to lipopolysaccharide;GO:0034341//response to interferon-gamma;GO:0034612//response to tumor necrosis factor;GO:0035998//7,8-dihydroneopterin 3'-triphosphate bios…
ENSG00000174307	1086	1099	936	2324	2308	2616	27.14	28.84	27.12	70.41	74.3	73.71	27.7	72.80666667	1.394184583	2.05E-104	1.67E-102	PHLDA3	-	-	-	-	GO:0005737//cytoplasm;GO:0005886//plasma membrane;GO:0016020//membrane	GO:0005546//phosphatidylinositol-4,5-bisphosphate binding;GO:0005547//phosphatidylinositol-3,4,5-trisphosphate binding;GO:0010314//phosphatidylinositol-5-phosphate binding;GO:0032266//phosphatidylinositol-3-phosphate binding;GO:0043325//phosphatidylinositol-3,4-bisphosphate binding;GO:0080025//phosphatidylinositol-3,5-bisphosphate binding;GO:1901981//phosphatidylinositol phosphate binding	GO:0006915//apoptotic process;GO:0042771//intrinsic apoptotic signaling pathway in response to DNA damage by p53 class mediator;GO:0043065//positive regulation of apoptotic process;GO:0051898//negative regulation of protein kinase B signaling
ENSG00000121060	2726	2601	2465	6372	5906	6824	36.33	35.38	37.95	91.41	98.31	98.54	36.55333333	96.08666667	1.394333278	8.00E-223	1.87E-220	TRIM25	Human Diseases;Environmental Information Processing;Organismal Systems	Infectious diseases;Signal transduction;Immune system	ko05164//Influenza A;ko04064//NF-kappa B signaling pathway;ko04622//RIG-I-like receptor signaling pathway	K10652;K10652;K10652	GO:0005654//nucleoplasm;GO:0005737//cytoplasm;GO:0005829//cytosol;GO:0010494//cytoplasmic stress granule;GO:0016604//nuclear body	GO:0005515//protein binding;GO:0016740//transferase activity;GO:0016874//ligase activity;GO:0039552//RIG-I binding;GO:0046872//metal ion binding;GO:0061630//ubiquitin protein ligase activity	GO:0002376//immune system process;GO:0006511//ubiquitin-dependent protein catabolic process;GO:0006513//protein monoubiquitination;GO:0016567//protein ubiquitination;GO:0030433//ER-associated ubiquitin-dependent protein catabolic process;GO:0033280//response to vitamin D;GO:0043123//positive regulation of I-kappaB kinase/NF-kappaB signaling;GO:0043627//response to estrogen;GO:0045087//innate immu…
ENSG00000095383	228	219	187	480	489	503	1.89	1.91	1.8	4.84	5.24	4.71	1.866666667	4.93	1.40112332	4.97E-28	8.13E-27	TBC1D2	-	-	-	-	GO:0005654//nucleoplasm;GO:0005737//cytoplasm;GO:0005829//cytosol;GO:0030054//cell junction;GO:0031410//cytoplasmic vesicle	GO:0005096//GTPase activator activity;GO:0017137//Rab GTPase binding;GO:0045296//cadherin binding	GO:0006886//intracellular protein transport;GO:0043547//positive regulation of GTPase activity;GO:0090630//activation of GTPase activity
ENSG00000275555; ENSG00000198719	110	96	87	243	210	229	1.1	1.01	1.01	2.95	2.71	2.59	1.04	2.75	1.40284809	2.96E-14	2.26E-13	DLL1	Human Diseases;Human Diseases;Human Diseases;Organismal Systems;Environmental Information Processing	Cancers;Cancers;Drug resistance;Immune system;Signal transduction	ko05200//Pathways in cancer;ko05224//Breast cancer;ko01522//Endocrine resistance;ko04658//Th1 and Th2 cell differentiation;ko04330//Notch signaling pathway	K06051;K06051;K06051;K06051;K06051	GO:0005634//nucleus;GO:0005886//plasma membrane;GO:0005912//adherens junction;GO:0016020//membrane;GO:0016021//integral component of membrane;GO:0016324//apical plasma membrane;GO:0030054//cell junction;GO:0031410//cytoplasmic vesicle;GO:0045121//membrane raft	GO:0005112//Notch binding;GO:0005509//calcium ion binding;GO:0005515//protein binding;GO:0030957//Tat protein binding;GO:0097110//scaffold protein binding	GO:0001701//in utero embryonic development;GO:0001756//somitogenesis;GO:0001757//somite specification;GO:0001947//heart looping;GO:0002315//marginal zone B cell differentiation;GO:0003323//type B pancreatic cell development;GO:0007154//cell communication;GO:0007219//Notch signaling pathway;GO:0007267//cell-cell signaling;GO:0007275//multicellular organism development;GO:0007368//determination of …
ENSG00000135637	56	59	37	108	106	139	0.86	0.96	0.66	2.03	2.11	2.42	0.826666667	2.186666667	1.403355694	8.98E-08	4.02E-07	CCDC142	-	-	-	-	GO:0005575//cellular_component	GO:0003674//molecular_function	GO:0008150//biological_process
ENSG00000120217	173	191	165	402	377	463	1.71	1.99	1.89	4.83	4.81	5.17	1.863333333	4.936666667	1.405651452	9.92E-24	1.34E-22	CD274	Environmental Information Processing	Signaling molecules and interaction	ko04514//Cell adhesion molecules (CAMs)	K06745	GO:0005768//endosome;GO:0005886//plasma membrane;GO:0009897//external side of plasma membrane;GO:0009986//cell surface;GO:0016020//membrane;GO:0016021//integral component of membrane;GO:0031901//early endosome membrane;GO:0055038//recycling endosome membrane;GO:0070062//extracellular exosome	GO:0005515//protein binding	GO:0002250//adaptive immune response;GO:0002376//immune system process;GO:0002845//positive regulation of tolerance induction to tumor cell;GO:0006955//immune response;GO:0007165//signal transduction;GO:0007166//cell surface receptor signaling pathway;GO:0030335//positive regulation of cell migration;GO:0031295//T cell costimulation;GO:0032689//negative regulation of interferon-gamma production;G…
ENSG00000173846	609	631	551	1419	1312	1462	9.18	9.99	9.63	25.94	25.49	24.89	9.6	25.44	1.40599236	5.02E-69	2.39E-67	PLK3	Human Diseases;Environmental Information Processing;Organismal Systems	Infectious diseases;Signal transduction;Immune system	ko05152//Tuberculosis;ko04068//FoxO signaling pathway;ko04625//C-type lectin receptor signaling pathway	K08862;K08862;K08862	GO:0005634//nucleus;GO:0005730//nucleolus;GO:0005737//cytoplasm;GO:0005795//Golgi stack;GO:0005813//centrosome;GO:0030425//dendrite;GO:0043025//neuronal cell body	GO:0000166//nucleotide binding;GO:0002039//p53 binding;GO:0004672//protein kinase activity;GO:0004674//protein serine/threonine kinase activity;GO:0005515//protein binding;GO:0005524//ATP binding;GO:0016301//kinase activity;GO:0016740//transferase activity	GO:0000082//G1/S transition of mitotic cell cycle;GO:0000122//negative regulation of transcription from RNA polymerase II promoter;GO:0000302//response to reactive oxygen species;GO:0006468//protein phosphorylation;GO:0006970//response to osmotic stress;GO:0006974//cellular response to DNA damage stimulus;GO:0009314//response to radiation;GO:0016310//phosphorylation;GO:0031122//cytoplasmic microt…
ENSG00000196116	633	603	564	1355	1364	1505	6.12	6.12	6.32	15.86	16.97	16.38	6.186666667	16.40333333	1.406754806	1.64E-71	8.06E-70	TDRD7	-	-	-	-	GO:0005737//cytoplasm;GO:0005759//mitochondrial matrix;GO:0033391//chromatoid body;GO:0035770//ribonucleoprotein granule;GO:0043186//P granule;GO:1990904//ribonucleoprotein complex	GO:0003723//RNA binding;GO:0003729//mRNA binding;GO:0005515//protein binding;GO:0047485//protein N-terminus binding	GO:0002089//lens morphogenesis in camera-type eye;GO:0007275//multicellular organism development;GO:0007281//germ cell development;GO:0007283//spermatogenesis;GO:0010608//posttranscriptional regulation of gene expression;GO:0030154//cell differentiation;GO:0070306//lens fiber cell differentiation
ENSG00000177595	493	479	420	1061	1034	1162	5.4	5.44	5.37	13.99	14.7	14.29	5.403333333	14.32666667	1.406781392	4.97E-59	1.88E-57	PIDD1	Cellular Processes;Environmental Information Processing;Cellular Processes	Cell growth and death;Signal transduction;Cell growth and death	ko04210//Apoptosis;ko04064//NF-kappa B signaling pathway;ko04115//p53 signaling pathway	K10130;K10130;K10130	GO:0005634//nucleus;GO:0005737//cytoplasm;GO:0005794//Golgi apparatus;GO:0005829//cytosol	GO:0004175//endopeptidase activity;GO:0005515//protein binding;GO:0016787//hydrolase activity	GO:0006915//apoptotic process;GO:0006919//activation of cysteine-type endopeptidase activity involved in apoptotic process;GO:0006974//cellular response to DNA damage stimulus;GO:0006977//DNA damage response, signal transduction by p53 class mediator resulting in cell cycle arrest;GO:0007165//signal transduction;GO:0008625//extrinsic apoptotic signaling pathway via death domain receptors;GO:00165…
ENSG00000105711	94	109	92	228	225	236	2.19	2.67	2.48	6.48	6.79	6.22	2.446666667	6.496666667	1.408882122	3.21E-14	2.44E-13	SCN1B	Organismal Systems	Circulatory system	ko04261//Adrenergic signaling in cardiomyocytes	K04845	GO:0001518//voltage-gated sodium channel complex;GO:0005886//plasma membrane;GO:0005887//integral component of plasma membrane;GO:0014704//intercalated disc;GO:0016020//membrane;GO:0016021//integral component of membrane;GO:0030315//T-tubule;GO:0030424//axon;GO:0033268//node of Ranvier;GO:0034706//sodium channel complex;GO:0042995//cell projection;GO:0043204//perikaryon	GO:0005244//voltage-gated ion channel activity;GO:0005248//voltage-gated sodium channel activity;GO:0005272//sodium channel activity;GO:0005515//protein binding;GO:0017080//sodium channel regulator activity;GO:0019871//sodium channel inhibitor activity;GO:0044325//ion channel binding;GO:0086006//voltage-gated sodium channel activity involved in cardiac muscle cell action potential;GO:0086062//vol…	GO:0002028//regulation of sodium ion transport;GO:0006811//ion transport;GO:0006814//sodium ion transport;GO:0007411//axon guidance;GO:0010765//positive regulation of sodium ion transport;GO:0010976//positive regulation of neuron projection development;GO:0019227//neuronal action potential propagation;GO:0021966//corticospinal neuron axon guidance;GO:0034765//regulation of ion transmembrane trans…
ENSG00000170684	11	9	25	34	37	38	0.26	0.22	0.68	0.97	1.12	1	0.386666667	1.03	1.413482033	0.00430208	0.009969709	ZFP296	-	-	-	-	GO:0005634//nucleus	GO:0003674//molecular_function;GO:0003676//nucleic acid binding;GO:0003700//transcription factor activity, sequence-specific DNA binding;GO:0005515//protein binding;GO:0008134//transcription factor binding;GO:0043565//sequence-specific DNA binding;GO:0046872//metal ion binding	GO:0000122//negative regulation of transcription from RNA polymerase II promoter;GO:0006355//regulation of transcription, DNA-templated;GO:0007275//multicellular organism development;GO:0007283//spermatogenesis
[truncated: 384 more rows]
